# Supplementary material for: Fungal Bioremediation of Selenium-Contaminated Industrial and Municipal Wastewaters
Source: Front Microbiol. 2020 Sep 8;11:2105. doi: 10.3389/fmicb.2020.02105 (PMC7507899; doi:10.3389/fmicb.2020.02105)
Supplement: Supplementary file 2 [file Data_Sheet_2.XLSX]

## Sheet: Sheet1
	Supplementary Table 1 | Available Industrial and Municipal Wastewater Chemistry
	Analyte	Industrial Wastewater	Municipal Wastewater	Units
	pH - Field	6.3	6.5
	Total Dissolved Solids	50833	n.a.	mg/L
	Suspended solids	n.a.	5	mg/L
	Chemical Oxygen Demand	n.a.	43	mg/L
	Calcium, Total	517	n.a.	mg/L
	Sodium, Total	1480	n.a.	mg/L
	Magnesium, Total	8320	n.a.	mg/L
	Potassium, Total	103	n.a.	mg/L
	Phosphorus, Total	n.a.	0.54	mg/L
	Chlorine, Total	3.5	n.a.	mg/L
	Sulfate	35033	n.a.	mg/L
	Nitrogen, Nitrate+Nitrite	50.7	19.4	mg/L
	Iron, Total	0.5	n.a.	mg/L
	Manganese, Total	1193	n.a.	µg/L
	Arsenic, Total	60	1.4	µg/L
	Cadmium, Total	57.7	0.2	µg/L
	Chromium	n.a.	0.72	µg/L
	Copper, Total	447	3.1	µg/L
	Cyanide	n.a.	10	µg/L
	Lead, Total	40	0.43	µg/L
	Mercury, Total	622	<0.004	ng/L
	Nickel, Total	2357	2.4	µg/L
	Silver	n.a.	<0.1	µg/L
	Zinc	n.a.	47.5	µg/L
	Selenium, Total	1987	25	µg/L
	Data is proprietary and was collected by the two anonymous wastewater companies
