# Supplementary material for: Fungal Bioremediation of Selenium-Contaminated Industrial and Municipal Wastewaters
Source: Front Microbiol. 2020 Sep 8;11:2105. doi: 10.3389/fmicb.2020.02105 (PMC7507899; doi:10.3389/fmicb.2020.02105)
Supplement: Supplementary file 3 [file Data_Sheet_3.XLSX]

## Sheet: Sheet1
	Supplementary Table 2 | Aqueous Se ICP-OES data for all experiments
	Sample ID	Media	Starting Se Concentration (µg/L)	Selenium Species	Fungal Species	Filtered?	Day	Replicate	Aqueous Se (µg/L)
	AY_2000Se4_F_1_media	Unamended defined (AY)	2000	Se(IV)	Alternaria alternata	filtered	0	1	2720
	AY_2000Se4_F_2_media	Unamended defined (AY)	2000	Se(IV)	Alternaria alternata	filtered	0	2	2420
	AY_2000Se4_F_3_media	Unamended defined (AY)	2000	Se(IV)	Alternaria alternata	filtered	0	3	2420
	AY_2000Se6_F_1_media	Unamended defined (AY)	2000	Se(VI)	Alternaria alternata	filtered	0	1	2190
	AY_2000Se6_F_2_media	Unamended defined (AY)	2000	Se(VI)	Alternaria alternata	filtered	0	2	2050
	AY_2000Se6_F_3_media	Unamended defined (AY)	2000	Se(VI)	Alternaria alternata	filtered	0	3	2220
	AY_2000Se4_F_1_media	Unamended defined (AY)	2000	Se(IV)	Alternaria sp.	filtered	0	1	2720
	AY_2000Se4_F_2_media	Unamended defined (AY)	2000	Se(IV)	Alternaria sp.	filtered	0	2	2420
	AY_2000Se4_F_3_media	Unamended defined (AY)	2000	Se(IV)	Alternaria sp.	filtered	0	3	2420
	AY_2000Se6_F_1_media	Unamended defined (AY)	2000	Se(VI)	Alternaria sp.	filtered	0	1	2190
	AY_2000Se6_F_2_media	Unamended defined (AY)	2000	Se(VI)	Alternaria sp.	filtered	0	2	2050
	AY_2000Se6_F_3_media	Unamended defined (AY)	2000	Se(VI)	Alternaria sp.	filtered	0	3	2220
	AY_25Se4_F_1_media	Unamended defined (AY)	25	Se(IV)	Alternaria alternata	filtered	0	1	46.1
	AY_25Se4_F_2_media	Unamended defined (AY)	25	Se(IV)	Alternaria alternata	filtered	0	2	32
	AY_25Se4_F_3_media	Unamended defined (AY)	25	Se(IV)	Alternaria alternata	filtered	0	3	29.5
	AY_25Se6_F_1_media	Unamended defined (AY)	25	Se(VI)	Alternaria alternata	filtered	0	1	27.8
	AY_25Se6_F_2_media	Unamended defined (AY)	25	Se(VI)	Alternaria alternata	filtered	0	2	25.1
	AY_25Se6_F_3_media	Unamended defined (AY)	25	Se(VI)	Alternaria alternata	filtered	0	3	27.7
	AY_25Se4_F_1_media	Unamended defined (AY)	25	Se(IV)	Alternaria sp.	filtered	0	1	46.1
	AY_25Se4_F_2_media	Unamended defined (AY)	25	Se(IV)	Alternaria sp.	filtered	0	2	32
	AY_25Se4_F_3_media	Unamended defined (AY)	25	Se(IV)	Alternaria sp.	filtered	0	3	29.5
	AY_25Se6_F_1_media	Unamended defined (AY)	25	Se(VI)	Alternaria sp.	filtered	0	1	27.8
	AY_25Se6_F_2_media	Unamended defined (AY)	25	Se(VI)	Alternaria sp.	filtered	0	2	25.1
	AY_25Se6_F_3_media	Unamended defined (AY)	25	Se(VI)	Alternaria sp.	filtered	0	3	27.7
	WWI_F_1_prelim	Industrial wastewater	unknown	unknown	Alternaria alternata	filtered	0	1	2020
	WWI_F_2_prelim	Industrial wastewater	unknown	unknown	Alternaria alternata	filtered	0	2	1890
	WWI_F_3_prelim	Industrial wastewater	unknown	unknown	Alternaria alternata	filtered	0	3	1810
	WWI_F_1_prelim	Industrial wastewater	unknown	unknown	Alternaria sp.	filtered	0	1	2020
	WWI_F_2_prelim	Industrial wastewater	unknown	unknown	Alternaria sp.	filtered	0	2	1890
	WWI_F_3_prelim	Industrial wastewater	unknown	unknown	Alternaria sp.	filtered	0	3	1810
	WWI_F_1_prelim	Industrial wastewater	unknown	unknown	Abiotic Control	filtered	0	1	2020
	WWI_F_2_prelim	Industrial wastewater	unknown	unknown	Abiotic Control	filtered	0	2	1890
	WWI_F_3_prelim	Industrial wastewater	unknown	unknown	Abiotic Control	filtered	0	3	1810
	WWM_F_1_prelim	Municipal wastewater	unknown	unknown	Alternaria alternata	filtered	0	1	26.2
	WWM_F_2_prelim	Municipal wastewater	unknown	unknown	Alternaria alternata	filtered	0	2	26.9
	WWM_F_3_prelim	Municipal wastewater	unknown	unknown	Alternaria alternata	filtered	0	3	23.5
	WWM_F_1_prelim	Municipal wastewater	unknown	unknown	Alternaria sp.	filtered	0	1	26.2
	WWM_F_2_prelim	Municipal wastewater	unknown	unknown	Alternaria sp.	filtered	0	2	26.9
	WWM_F_3_prelim	Municipal wastewater	unknown	unknown	Alternaria sp.	filtered	0	3	23.5
	WWM_F_1_prelim	Municipal wastewater	unknown	unknown	Abiotic Control	filtered	0	1	26.2
	WWM_F_2_prelim	Municipal wastewater	unknown	unknown	Abiotic Control	filtered	0	2	26.9
	WWM_F_3_prelim	Municipal wastewater	unknown	unknown	Abiotic Control	filtered	0	3	23.5
	WWM_F_1_prelim	Municipal wastewater	unknown	unknown	Alternaria alternata	filtered	0	1	26.2
	WWM_F_2_prelim	Municipal wastewater	unknown	unknown	Alternaria alternata	filtered	0	2	26.9
	WWM_F_3_prelim	Municipal wastewater	unknown	unknown	Alternaria alternata	filtered	0	3	23.5
	WWM_F_1_prelim	Municipal wastewater	unknown	unknown	Alternaria sp.	filtered	0	1	26.2
	WWM_F_2_prelim	Municipal wastewater	unknown	unknown	Alternaria sp.	filtered	0	2	26.9
	WWM_F_3_prelim	Municipal wastewater	unknown	unknown	Alternaria sp.	filtered	0	3	23.5
	WWM_F_1_prelim	Municipal wastewater	unknown	unknown	theoretical	filtered	0	1	26.2
	WWM_F_2_prelim	Municipal wastewater	unknown	unknown	theoretical	filtered	0	2	26.9
	WWM_F_3_prelim	Municipal wastewater	unknown	unknown	theoretical	filtered	0	3	23.5
	WWM_F_1_prelim	Municipal wastewater	unknown	unknown	theoretical	filtered	2	1	26.2
	WWM_F_2_prelim	Municipal wastewater	unknown	unknown	theoretical	filtered	2	2	26.9
	WWM_F_3_prelim	Municipal wastewater	unknown	unknown	theoretical	filtered	2	3	23.5
	WWM_F_1_prelim	Municipal wastewater	unknown	unknown	theoretical	filtered	2	1	26.2
	WWM_F_2_prelim	Municipal wastewater	unknown	unknown	theoretical	filtered	2	2	26.9
	WWM_F_3_prelim	Municipal wastewater	unknown	unknown	theoretical	filtered	2	3	23.5
	WWM_F_1_prelim	Municipal wastewater	unknown	unknown	theoretical	filtered	7	1	26.2
	WWM_F_2_prelim	Municipal wastewater	unknown	unknown	theoretical	filtered	7	2	26.9
	WWM_F_3_prelim	Municipal wastewater	unknown	unknown	theoretical	filtered	7	3	23.5
	WWM_F_1_prelim	Municipal wastewater	unknown	unknown	theoretical	filtered	7	1	26.2
	WWM_F_2_prelim	Municipal wastewater	unknown	unknown	theoretical	filtered	7	2	26.9
	WWM_F_3_prelim	Municipal wastewater	unknown	unknown	theoretical	filtered	7	3	23.5
	WWM_UF_1_prelim	Municipal wastewater	unknown	unknown	Alternaria alternata	unfiltered	0	1	23.1
	WWM_UF_2_prelim	Municipal wastewater	unknown	unknown	Alternaria alternata	unfiltered	0	2	23.1
	WWM_UF_3_prelim	Municipal wastewater	unknown	unknown	Alternaria alternata	unfiltered	0	3	22.4
	WWM_UF_1_prelim	Municipal wastewater	unknown	unknown	Alternaria sp.	unfiltered	0	1	23.1
	WWM_UF_2_prelim	Municipal wastewater	unknown	unknown	Alternaria sp.	unfiltered	0	2	23.1
	WWM_UF_3_prelim	Municipal wastewater	unknown	unknown	Alternaria sp.	unfiltered	0	3	22.4
	WWI_UF_1_prelim	Industrial wastewater	unknown	unknown	Alternaria alternata	unfiltered	0	1	1820
	WWI_UF_2_prelim	Industrial wastewater	unknown	unknown	Alternaria alternata	unfiltered	0	2	1810
	WWI_UF_3_prelim	Industrial wastewater	unknown	unknown	Alternaria alternata	unfiltered	0	3	1830
	WWI_UF_1_prelim	Industrial wastewater	unknown	unknown	Alternaria sp.	unfiltered	0	1	1820
	WWI_UF_2_prelim	Industrial wastewater	unknown	unknown	Alternaria sp.	unfiltered	0	2	1810
	WWI_UF_3_prelim	Industrial wastewater	unknown	unknown	Alternaria sp.	unfiltered	0	3	1830
	theor_AY_25Se4_1_D0	Unamended defined (AY)	25	Se(IV)	Theoretical	filtered	0	1	46.1
	theor_AY_25Se4_2_D0	Unamended defined (AY)	25	Se(IV)	Theoretical	filtered	0	2	32
	theor_AY_25Se4_3_D0	Unamended defined (AY)	25	Se(IV)	Theoretical	filtered	0	3	29.5
	theor_AY_25Se6_1_D0	Unamended defined (AY)	25	Se(VI)	Theoretical	filtered	0	1	27.8
	theor_AY_25Se6_2_D0	Unamended defined (AY)	25	Se(VI)	Theoretical	filtered	0	2	25.1
	theor_AY_25Se6_3_D0	Unamended defined (AY)	25	Se(VI)	Theoretical	filtered	0	3	27.7
	theor_AY_2000Se4_1_D0	Unamended defined (AY)	2000	Se(IV)	Theoretical	filtered	0	1	2720
	theor_AY_2000Se4_2_D0	Unamended defined (AY)	2000	Se(IV)	Theoretical	filtered	0	2	2420
	theor_AY_2000Se4_3_D0	Unamended defined (AY)	2000	Se(IV)	Theoretical	filtered	0	3	2420
	theor_AY_2000Se6_1_D0	Unamended defined (AY)	2000	Se(VI)	Theoretical	filtered	0	1	2190
	theor_AY_2000Se6_2_D0	Unamended defined (AY)	2000	Se(VI)	Theoretical	filtered	0	2	2050
	theor_AY_2000Se6_3_D0	Unamended defined (AY)	2000	Se(VI)	Theoretical	filtered	0	3	2220
	theor_AY_25Se4_1_D2	Unamended defined (AY)	25	Se(IV)	Theoretical	filtered	2	1	46.1
	theor_AY_25Se4_2_D2	Unamended defined (AY)	25	Se(IV)	Theoretical	filtered	2	2	32
	theor_AY_25Se4_3_D2	Unamended defined (AY)	25	Se(IV)	Theoretical	filtered	2	3	29.5
	theor_AY_25Se6_1_D2	Unamended defined (AY)	25	Se(VI)	Theoretical	filtered	2	1	27.8
	theor_AY_25Se6_2_D2	Unamended defined (AY)	25	Se(VI)	Theoretical	filtered	2	2	25.1
	theor_AY_25Se6_3_D2	Unamended defined (AY)	25	Se(VI)	Theoretical	filtered	2	3	27.7
	theor_AY_2000Se4_1_D2	Unamended defined (AY)	2000	Se(IV)	Theoretical	filtered	2	1	2720
	theor_AY_2000Se4_2_D2	Unamended defined (AY)	2000	Se(IV)	Theoretical	filtered	2	2	2420
	theor_AY_2000Se4_3_D2	Unamended defined (AY)	2000	Se(IV)	Theoretical	filtered	2	3	2420
	theor_AY_2000Se6_1_D2	Unamended defined (AY)	2000	Se(VI)	Theoretical	filtered	2	1	2190
	theor_AY_2000Se6_2_D2	Unamended defined (AY)	2000	Se(VI)	Theoretical	filtered	2	2	2050
	theor_AY_2000Se6_3_D2	Unamended defined (AY)	2000	Se(VI)	Theoretical	filtered	2	3	2220
	theor_AY_25Se4_1_D7	Unamended defined (AY)	25	Se(IV)	Theoretical	filtered	7	1	46.1
	theor_AY_25Se4_2_D7	Unamended defined (AY)	25	Se(IV)	Theoretical	filtered	7	2	32
	theor_AY_25Se4_3_D7	Unamended defined (AY)	25	Se(IV)	Theoretical	filtered	7	3	29.5
	theor_AY_25Se6_1_D7	Unamended defined (AY)	25	Se(VI)	Theoretical	filtered	7	1	27.8
	theor_AY_25Se6_2_D7	Unamended defined (AY)	25	Se(VI)	Theoretical	filtered	7	2	25.1
	theor_AY_25Se6_3_D7	Unamended defined (AY)	25	Se(VI)	Theoretical	filtered	7	3	27.7
	theor_AY_2000Se4_1_D7	Unamended defined (AY)	2000	Se(IV)	Theoretical	filtered	7	1	2720
	theor_AY_2000Se4_2_D7	Unamended defined (AY)	2000	Se(IV)	Theoretical	filtered	7	2	2420
	theor_AY_2000Se4_3_D7	Unamended defined (AY)	2000	Se(IV)	Theoretical	filtered	7	3	2420
	theor_AY_2000Se6_1_D7	Unamended defined (AY)	2000	Se(VI)	Theoretical	filtered	7	1	2190
	theor_AY_2000Se6_2_D7	Unamended defined (AY)	2000	Se(VI)	Theoretical	filtered	7	2	2050
	theor_AY_2000Se6_3_D7	Unamended defined (AY)	2000	Se(VI)	Theoretical	filtered	7	3	2220
	theor_WWI_F_1_D0	Industrial wastewater	unknown	unknown	Theoretical	filtered	0	1	2020
	theor_WWI_F_2_D0	Industrial wastewater	unknown	unknown	Theoretical	filtered	0	2	1890
	theor_WWI_F_3_D0	Industrial wastewater	unknown	unknown	Theoretical	filtered	0	3	1810
	theor_WWM_F_1_D0	Municipal wastewater	unknown	unknown	Theoretical	filtered	0	1	26.2
	theor_WWM_F_2_D0	Municipal wastewater	unknown	unknown	Theoretical	filtered	0	2	26.9
	theor_WWM_F_3_D0	Municipal wastewater	unknown	unknown	Theoretical	filtered	0	3	23.5
	theor_WWI_F_1_D2	Industrial wastewater	unknown	unknown	Theoretical	filtered	2	1	2020
	theor_WWI_F_2_D2	Industrial wastewater	unknown	unknown	Theoretical	filtered	2	2	1890
	theor_WWI_F_3_D2	Industrial wastewater	unknown	unknown	Theoretical	filtered	2	3	1810
	theor_WWM_F_1_D2	Municipal wastewater	unknown	unknown	Theoretical	filtered	2	1	26.2
	theor_WWM_F_2_D2	Municipal wastewater	unknown	unknown	Theoretical	filtered	2	2	26.9
	theor_WWM_F_3_D2	Municipal wastewater	unknown	unknown	Theoretical	filtered	2	3	23.5
	theor_WWI_F_1_D7	Industrial wastewater	unknown	unknown	Theoretical	filtered	7	1	2020
	theor_WWI_F_2_D7	Industrial wastewater	unknown	unknown	Theoretical	filtered	7	2	1890
	theor_WWI_F_3_D7	Industrial wastewater	unknown	unknown	Theoretical	filtered	7	3	1810
	theor_WWM_F_1_D7	Municipal wastewater	unknown	unknown	Theoretical	filtered	7	1	26.2
	theor_WWM_F_2_D7	Municipal wastewater	unknown	unknown	Theoretical	filtered	7	2	26.9
	theor_WWM_F_3_D7	Municipal wastewater	unknown	unknown	Theoretical	filtered	7	3	23.5
	theor_WWI_UF_1_D0	Industrial wastewater	unknown	unknown	Theoretical	unfiltered	0	1	1820
	theor_WWI_UF_2_D0	Industrial wastewater	unknown	unknown	Theoretical	unfiltered	0	2	1810
	theor_WWI_UF_3_D0	Industrial wastewater	unknown	unknown	Theoretical	unfiltered	0	3	1830
	theor_WWI_UF_1_D2	Industrial wastewater	unknown	unknown	Theoretical	unfiltered	2	1	1820
	theor_WWI_UF_2_D2	Industrial wastewater	unknown	unknown	Theoretical	unfiltered	2	2	1810
	theor_WWI_UF_3_D2	Industrial wastewater	unknown	unknown	Theoretical	unfiltered	2	3	1830
	theor_WWI_UF_1_D7	Industrial wastewater	unknown	unknown	Theoretical	unfiltered	7	1	1820
	theor_WWI_UF_2_D7	Industrial wastewater	unknown	unknown	Theoretical	unfiltered	7	2	1810
	theor_WWI_UF_3_D7	Industrial wastewater	unknown	unknown	Theoretical	unfiltered	7	3	1830
	theor_WWM_UF_1_D0	Municipal wastewater	unknown	unknown	Theoretical	unfiltered	0	1	23.1
	theor_WWM_UF_2_D0	Municipal wastewater	unknown	unknown	Theoretical	unfiltered	0	2	23.1
	theor_WWM_UF_3_D0	Municipal wastewater	unknown	unknown	Theoretical	unfiltered	0	3	22.4
	theor_WWM_UF_1_D2	Municipal wastewater	unknown	unknown	Theoretical	unfiltered	2	1	23.1
	theor_WWM_UF_2_D2	Municipal wastewater	unknown	unknown	Theoretical	unfiltered	2	2	23.1
	theor_WWM_UF_3_D2	Municipal wastewater	unknown	unknown	Theoretical	unfiltered	2	3	22.4
	theor_WWM_UF_1_D7	Municipal wastewater	unknown	unknown	Theoretical	unfiltered	7	1	23.1
	theor_WWM_UF_2_D7	Municipal wastewater	unknown	unknown	Theoretical	unfiltered	7	2	23.1
	theor_WWM_UF_3_D7	Municipal wastewater	unknown	unknown	Theoretical	unfiltered	7	3	22.4
	theor_WWI_F_1_D0	Killed Controls Industrial wastewater	unknown	unknown	Theoretical	filtered	0	1	2016
	theor_WWI_F_2_D0	Killed Controls Industrial wastewater	unknown	unknown	Theoretical	filtered	0	2	1912
	theor_WWI_F_3_D0	Killed Controls Industrial wastewater	unknown	unknown	Theoretical	filtered	0	3	1848
	theor_WWI_F_1_D2	Killed Controls Industrial wastewater	unknown	unknown	Theoretical	filtered	2	1	2016
	theor_WWI_F_2_D2	Killed Controls Industrial wastewater	unknown	unknown	Theoretical	filtered	2	2	1912
	theor_WWI_F_3_D2	Killed Controls Industrial wastewater	unknown	unknown	Theoretical	filtered	2	3	1848
	theor_WWI_F_1_D7	Killed Controls Industrial wastewater	unknown	unknown	Theoretical	filtered	7	1	2016
	theor_WWI_F_2_D7	Killed Controls Industrial wastewater	unknown	unknown	Theoretical	filtered	7	2	1912
	theor_WWI_F_3_D7	Killed Controls Industrial wastewater	unknown	unknown	Theoretical	filtered	7	3	1848
	theor_WWM_F_1_D0	Killed Controls Municipal wastewater	unknown	unknown	Theoretical	filtered	0	1	25.96
	theor_WWM_F_2_D0	Killed Controls Municipal wastewater	unknown	unknown	Theoretical	filtered	0	2	26.52
	theor_WWM_F_3_D0	Killed Controls Municipal wastewater	unknown	unknown	Theoretical	filtered	0	3	23.8
	theor_WWM_F_1_D2	Killed Controls Municipal wastewater	unknown	unknown	Theoretical	filtered	2	1	25.96
	theor_WWM_F_2_D2	Killed Controls Municipal wastewater	unknown	unknown	Theoretical	filtered	2	2	26.52
	theor_WWM_F_3_D2	Killed Controls Municipal wastewater	unknown	unknown	Theoretical	filtered	2	3	23.8
	theor_WWM_F_1_D7	Killed Controls Municipal wastewater	unknown	unknown	Theoretical	filtered	7	1	25.96
	theor_WWM_F_2_D7	Killed Controls Municipal wastewater	unknown	unknown	Theoretical	filtered	7	2	26.52
	theor_WWM_F_3_D7	Killed Controls Municipal wastewater	unknown	unknown	Theoretical	filtered	7	3	23.8
	theor_WWI_F_1_D0	Killed Controls Industrial wastewater	unknown	unknown	Alternaria alternata	filtered	0	1	2016
	theor_WWI_F_2_D0	Killed Controls Industrial wastewater	unknown	unknown	Alternaria alternata	filtered	0	2	1912
	theor_WWI_F_3_D0	Killed Controls Industrial wastewater	unknown	unknown	Alternaria alternata	filtered	0	3	1848
	theor_WWI_F_1_D0	Killed Controls Industrial wastewater	unknown	unknown	Alternaria sp.	filtered	0	1	2016
	theor_WWI_F_2_D0	Killed Controls Industrial wastewater	unknown	unknown	Alternaria sp.	filtered	0	2	1912
	theor_WWI_F_3_D0	Killed Controls Industrial wastewater	unknown	unknown	Alternaria sp.	filtered	0	3	1848
	theor_WWM_F_1_D0	Killed Controls Municipal wastewater	unknown	unknown	Alternaria alternata	filtered	0	1	25.96
	theor_WWM_F_2_D0	Killed Controls Municipal wastewater	unknown	unknown	Alternaria alternata	filtered	0	2	26.52
	theor_WWM_F_3_D0	Killed Controls Municipal wastewater	unknown	unknown	Alternaria alternata	filtered	0	3	23.8
	theor_WWM_F_1_D0	Killed Controls Municipal wastewater	unknown	unknown	Alternaria sp.	filtered	0	1	25.96
	theor_WWM_F_2_D0	Killed Controls Municipal wastewater	unknown	unknown	Alternaria sp.	filtered	0	2	26.52
	theor_WWM_F_3_D0	Killed Controls Municipal wastewater	unknown	unknown	Alternaria sp.	filtered	0	3	23.8
	Abiotic_WWI_F_1_D2	Industrial wastewater	unknown	unknown	Abiotic Control	filtered	2	1	1904
	Abiotic_WWI_F_2_D2	Industrial wastewater	unknown	unknown	Abiotic Control	filtered	2	2	1800
	Abiotic_WWI_F_3_D2	Industrial wastewater	unknown	unknown	Abiotic Control	filtered	2	3	1936
	Abiotic_WWM_F_1_D2	Municipal wastewater	unknown	unknown	Abiotic Control	filtered	2	1	25.56
	Abiotic_WWM_F_2_D2	Municipal wastewater	unknown	unknown	Abiotic Control	filtered	2	2	26.68
	Abiotic_WWM_F_3_D2	Municipal wastewater	unknown	unknown	Abiotic Control	filtered	2	3	25.16
	Abiotic_WWI_F_1_D7	Industrial wastewater	unknown	unknown	Abiotic Control	filtered	7	1	1920
	Abiotic_WWI_F_2_D7	Industrial wastewater	unknown	unknown	Abiotic Control	filtered	7	2	1888
	Abiotic_WWI_F_3_D7	Industrial wastewater	unknown	unknown	Abiotic Control	filtered	7	3	1888
	Abiotic_WWM_F_1_D7	Municipal wastewater	unknown	unknown	Abiotic Control	filtered	7	1	24.28
	Abiotic_WWM_F_2_D7	Municipal wastewater	unknown	unknown	Abiotic Control	filtered	7	2	23.88
	Abiotic_WWM_F_3_D7	Municipal wastewater	unknown	unknown	Abiotic Control	filtered	7	3	24.2
	Abiotic_WWM_F_1_D21	Municipal wastewater	unk	unk	nobio	filtered	21	1	23.08
	Abiotic_WWM_F_2_D21	Municipal wastewater	unk	unk	nobio	filtered	21	2	23.56
	Abiotic_WWM_F_3_D21	Municipal wastewater	unk	unk	nobio	filtered	21	3	23.24
	Abiotic_WWI_F_1_D21	Industrial wastewater	unk	unk	nobio	filtered	21	1	1880
	Abiotic_WWI_F_2_D21	Industrial wastewater	unk	unk	nobio	filtered	21	2	1808
	Abiotic_WWI_F_3_D21	Industrial wastewater	unk	unk	nobio	filtered	21	3	1904
	Alt_AY_2000Se4_1_D2	Unamended defined (AY)	2000	Se(IV)	Alternaria alternata	filtered	2	1	1360
	Alt_AY_2000Se4_2_D2	Unamended defined (AY)	2000	Se(IV)	Alternaria alternata	filtered	2	2	1464
	Alt_AY_2000Se4_3_D2	Unamended defined (AY)	2000	Se(IV)	Alternaria alternata	filtered	2	3	1320
	Alt_AY_2000Se6_1_D2	Unamended defined (AY)	2000	Se(VI)	Alternaria alternata	filtered	2	1	2040
	Alt_AY_2000Se6_2_D2	Unamended defined (AY)	2000	Se(VI)	Alternaria alternata	filtered	2	2	2008
	Alt_AY_2000Se6_3_D2	Unamended defined (AY)	2000	Se(VI)	Alternaria alternata	filtered	2	3	2032
	Alt_AY_25Se4_1_D2	Unamended defined (AY)	25	Se(IV)	Alternaria alternata	filtered	2	1	24.6
	Alt_AY_25Se4_2_D2	Unamended defined (AY)	25	Se(IV)	Alternaria alternata	filtered	2	2	27.64
	Alt_AY_25Se4_3_D2	Unamended defined (AY)	25	Se(IV)	Alternaria alternata	filtered	2	3	30.44
	Alt_AY_25Se6_1_D2	Unamended defined (AY)	25	Se(VI)	Alternaria alternata	filtered	2	1	33.4
	Alt_AY_25Se6_2_D2	Unamended defined (AY)	25	Se(VI)	Alternaria alternata	filtered	2	2	28.28
	Alt_AY_25Se6_3_D2	Unamended defined (AY)	25	Se(VI)	Alternaria alternata	filtered	2	3	26.6
	F7_AY_2000Se4_1_D2	Unamended defined (AY)	2000	Se(IV)	Alternaria sp.	filtered	2	1	876.8
	F7_AY_2000Se4_2_D2	Unamended defined (AY)	2000	Se(IV)	Alternaria sp.	filtered	2	2	733.6
	F7_AY_2000Se4_3_D2	Unamended defined (AY)	2000	Se(IV)	Alternaria sp.	filtered	2	3	782.4
	F7_AY_2000Se6_1_D2	Unamended defined (AY)	2000	Se(VI)	Alternaria sp.	filtered	2	1	1960
	F7_AY_2000Se6_2_D2	Unamended defined (AY)	2000	Se(VI)	Alternaria sp.	filtered	2	2	1976
	F7_AY_2000Se6_3_D2	Unamended defined (AY)	2000	Se(VI)	Alternaria sp.	filtered	2	3	1904
	F7_AY_25Se4_1_D2	Unamended defined (AY)	25	Se(IV)	Alternaria sp.	filtered	2	1	30.28
	F7_AY_25Se4_2_D2	Unamended defined (AY)	25	Se(IV)	Alternaria sp.	filtered	2	2	27.72
	F7_AY_25Se4_3_D2	Unamended defined (AY)	25	Se(IV)	Alternaria sp.	filtered	2	3	29.4
	F7_AY_25Se6_1_D2	Unamended defined (AY)	25	Se(VI)	Alternaria sp.	filtered	2	1	25.72
	F7_AY_25Se6_2_D2	Unamended defined (AY)	25	Se(VI)	Alternaria sp.	filtered	2	2	24.84
	F7_AY_25Se6_3_D2	Unamended defined (AY)	25	Se(VI)	Alternaria sp.	filtered	2	3	25.64
	Alt_AY_2000Se6_3_D7	Unamended defined (AY)	2000	Se(VI)	Alternaria alternata	filtered	7	3	1952
	Alt_AY_2000Se6_2_D7	Unamended defined (AY)	2000	Se(VI)	Alternaria alternata	filtered	7	2	1904
	Alt_AY_2000Se6_1_D7	Unamended defined (AY)	2000	Se(VI)	Alternaria alternata	filtered	7	1	1912
	F7_AY_2000Se6_1_D7	Unamended defined (AY)	2000	Se(VI)	Alternaria sp.	filtered	7	1	1936
	F7_AY_2000Se6_2_D7	Unamended defined (AY)	2000	Se(VI)	Alternaria sp.	filtered	7	2	1904
	F7_AY_2000Se6_3_D7	Unamended defined (AY)	2000	Se(VI)	Alternaria sp.	filtered	7	3	1912
	F7_AY_25Se6_1_D7	Unamended defined (AY)	25	Se(VI)	Alternaria sp.	filtered	7	1	21.48
	F7_AY_25Se6_2_D7	Unamended defined (AY)	25	Se(VI)	Alternaria sp.	filtered	7	2	19.72
	F7_AY_25Se6_3_D7	Unamended defined (AY)	25	Se(VI)	Alternaria sp.	filtered	7	3	22.04
	Alt_AY_25Se6_3_D7	Unamended defined (AY)	25	Se(VI)	Alternaria alternata	filtered	7	3	22.76
	Alt_AY_25Se6_2_D7	Unamended defined (AY)	25	Se(VI)	Alternaria alternata	filtered	7	2	20.76
	Alt_AY_25Se6_1_D7	Unamended defined (AY)	25	Se(VI)	Alternaria alternata	filtered	7	1	20.92
	F7_AY_2000Se4_1_D7	Unamended defined (AY)	2000	Se(IV)	Alternaria sp.	filtered	7	1	632.8
	F7_AY_2000Se4_2_D7	Unamended defined (AY)	2000	Se(IV)	Alternaria sp.	filtered	7	2	664.8
	F7_AY_2000Se4_3_D7	Unamended defined (AY)	2000	Se(IV)	Alternaria sp.	filtered	7	3	607.2
	F7_AY_25Se4_1_D7	Unamended defined (AY)	25	Se(IV)	Alternaria sp.	filtered	7	1	25
	F7_AY_25Se4_2_D7	Unamended defined (AY)	25	Se(IV)	Alternaria sp.	filtered	7	2	25.16
	F7_AY_25Se4_3_D7	Unamended defined (AY)	25	Se(IV)	Alternaria sp.	filtered	7	3	27.32
	Alt_AY_2000Se4_1_D7	Unamended defined (AY)	2000	Se(IV)	Alternaria alternata	filtered	7	1	630.4
	Alt_AY_2000Se4_2_D7	Unamended defined (AY)	2000	Se(IV)	Alternaria alternata	filtered	7	2	605.6
	Alt_AY_2000Se4_3_D7	Unamended defined (AY)	2000	Se(IV)	Alternaria alternata	filtered	7	3	600.8
	Alt_AY_25Se4_1_D7	Unamended defined (AY)	25	Se(IV)	Alternaria alternata	filtered	7	1	16.12
	Alt_AY_25Se4_2_D7	Unamended defined (AY)	25	Se(IV)	Alternaria alternata	filtered	7	2	15.8
	Alt_AY_25Se4_3_D7	Unamended defined (AY)	25	Se(IV)	Alternaria alternata	filtered	7	3	17.72
	Alt_AY_25Se4_1_D21	Unamended defined (AY)	25	Se4	Alternaria alternata	filtered	21	1
	Alt_AY_25Se4_2_D21	Unamended defined (AY)	25	Se4	Alternaria alternata	filtered	21	2	15
	Alt_AY_25Se4_3_D21	Unamended defined (AY)	25	Se4	Alternaria alternata	filtered	21	3	14.76
	F7_AY_25Se4_1_D21	Unamended defined (AY)	25	Se4	Alternaria sp.	filtered	21	1	17.8
	F7_AY_25Se4_2_D21	Unamended defined (AY)	25	Se4	Alternaria sp.	filtered	21	2	20.12
	F7_AY_25Se4_3_D21	Unamended defined (AY)	25	Se4	Alternaria sp.	filtered	21	3	18.52
	Alt_AY_2000Se4_1_D21	Unamended defined (AY)	2000	Se4	Alternaria alternata	filtered	21	1	545.6
	Alt_AY_2000Se4_2_D21	Unamended defined (AY)	2000	Se4	Alternaria alternata	filtered	21	2	588.8
	Alt_AY_2000Se4_3_D21	Unamended defined (AY)	2000	Se4	Alternaria alternata	filtered	21	3	553.6
	F7_AY_2000Se4_1_D21	Unamended defined (AY)	2000	Se4	Alternaria sp.	filtered	21	1	608
	F7_AY_2000Se4_2_D21	Unamended defined (AY)	2000	Se4	Alternaria sp.	filtered	21	2	625.6
	F7_AY_2000Se4_3_D21	Unamended defined (AY)	2000	Se4	Alternaria sp.	filtered	21	3	617.6
	Alt_AY_25Se6_1_D21	Unamended defined (AY)	25	Se6	Alternaria alternata	filtered	21	1	20.44
	Alt_AY_25Se6_2_D21	Unamended defined (AY)	25	Se6	Alternaria alternata	filtered	21	2	20.2
	Alt_AY_25Se6_3_D21	Unamended defined (AY)	25	Se6	Alternaria alternata	filtered	21	3	20.92
	F7_AY_25Se6_1_D21	Unamended defined (AY)	25	Se6	Alternaria sp.	filtered	21	1	20.68
	F7_AY_25Se6_2_D21	Unamended defined (AY)	25	Se6	Alternaria sp.	filtered	21	2	18.04
	F7_AY_25Se6_3_D21	Unamended defined (AY)	25	Se6	Alternaria sp.	filtered	21	3	19.8
	Alt_AY_2000Se6_1_D21	Unamended defined (AY)	2000	Se6	Alternaria alternata	filtered	21	1	1792
	Alt_AY_2000Se6_2_D21	Unamended defined (AY)	2000	Se6	Alternaria alternata	filtered	21	2	1768
	Alt_AY_2000Se6_3_D21	Unamended defined (AY)	2000	Se6	Alternaria alternata	filtered	21	3	1768
	F7_AY_2000Se6_1_D21	Unamended defined (AY)	2000	Se6	Alternaria sp.	filtered	21	1	1744
	F7_AY_2000Se6_2_D21	Unamended defined (AY)	2000	Se6	Alternaria sp.	filtered	21	2	1736
	F7_AY_2000Se6_3_D21	Unamended defined (AY)	2000	Se6	Alternaria sp.	filtered	21	3	1760
	F7_WWI_F_1_D2	Industrial wastewater	unknown	unknown	Alternaria sp.	filtered	2	1	1904
	F7_WWI_F_2_D2	Industrial wastewater	unknown	unknown	Alternaria sp.	filtered	2	2	1888
	F7_WWI_F_3_D2	Industrial wastewater	unknown	unknown	Alternaria sp.	filtered	2	3	1888
	F7_WWM_F_1_D2	Municipal wastewater	unknown	unknown	Alternaria sp.	filtered	2	1	22.36
	F7_WWM_F_2_D2	Municipal wastewater	unknown	unknown	Alternaria sp.	filtered	2	2	22.84
	F7_WWM_F_3_D2	Municipal wastewater	unknown	unknown	Alternaria sp.	filtered	2	3	21.64
	Alt_WWI_F_1_D2	Industrial wastewater	unknown	unknown	Alternaria alternata	filtered	2	1	1864
	Alt_WWI_F_2_D2	Industrial wastewater	unknown	unknown	Alternaria alternata	filtered	2	2	1824
	Alt_WWI_F_3_D2	Industrial wastewater	unknown	unknown	Alternaria alternata	filtered	2	3	1872
	Alt_WWM_F_1_D2	Municipal wastewater	unknown	unknown	Alternaria alternata	filtered	2	1	22.44
	Alt_WWM_F_2_D2	Municipal wastewater	unknown	unknown	Alternaria alternata	filtered	2	2	22.2
	Alt_WWM_F_3_D2	Municipal wastewater	unknown	unknown	Alternaria alternata	filtered	2	3	23
	F7_WWM_F_1_D7	Municipal wastewater	unknown	unknown	Alternaria sp.	filtered	7	1	21.48
	F7_WWM_F_2_D7	Municipal wastewater	unknown	unknown	Alternaria sp.	filtered	7	2	22.52
	F7_WWM_F_3_D7	Municipal wastewater	unknown	unknown	Alternaria sp.	filtered	7	3	21.72
	Alt_WWM_F_2_D7	Municipal wastewater	unknown	unknown	Alternaria alternata	filtered	7	2	20.52
	Alt_WWM_F_1_D7	Municipal wastewater	unknown	unknown	Alternaria alternata	filtered	7	1	20.12
	Alt_WWM_F_3_D7	Municipal wastewater	unknown	unknown	Alternaria alternata	filtered	7	3	21.32
	Alt_WWI_F_1_D7	Industrial wastewater	unknown	unknown	Alternaria alternata	filtered	7	1	1800
	Alt_WWI_F_2_D7	Industrial wastewater	unknown	unknown	Alternaria alternata	filtered	7	2	1904
	Alt_WWI_F_3_D7	Industrial wastewater	unknown	unknown	Alternaria alternata	filtered	7	3	1960
	F7_WWI_F_1_D7	Industrial wastewater	unknown	unknown	Alternaria sp.	filtered	7	1	1944
	F7_WWI_F_2_D7	Industrial wastewater	unknown	unknown	Alternaria sp.	filtered	7	2	1888
	F7_WWI_F_3_D7	Industrial wastewater	unknown	unknown	Alternaria sp.	filtered	7	3	1904
	Alt_WWI_F_1_D21	Industrial wastewater	unk	unk	Alternaria alternata	filtered	21	1	1904
	Alt_WWI_F_2_D21	Industrial wastewater	unk	unk	Alternaria alternata	filtered	21	2	1936
	Alt_WWI_F_3_D21	Industrial wastewater	unk	unk	Alternaria alternata	filtered	21	3	1944
	F7_WWI_F_1_D21	Industrial wastewater	unk	unk	Alternaria sp.	filtered	21	1	1928
	F7_WWI_F_2_D21	Industrial wastewater	unk	unk	Alternaria sp.	filtered	21	2	1800
	F7_WWI_F_3_D21	Industrial wastewater	unk	unk	Alternaria sp.	filtered	21	3	1856
	Alt_WWM_F_1_D21	Municipal wastewater	unk	unk	Alternaria alternata	filtered	21	1	21.64
	Alt_WWM_F_2_D21	Municipal wastewater	unk	unk	Alternaria alternata	filtered	21	2	21.72
	Alt_WWM_F_3_D21	Municipal wastewater	unk	unk	Alternaria alternata	filtered	21	3	22.04
	F7_WWM_F_1_D21	Municipal wastewater	unk	unk	Alternaria sp.	filtered	21	1	21.48
	F7_WWM_F_2_D21	Municipal wastewater	unk	unk	Alternaria sp.	filtered	21	2	22.76
	F7_WWM_F_3_D21	Municipal wastewater	unk	unk	Alternaria sp.	filtered	21	3	23
	Alt_WWM_UF_1_D2	Municipal wastewater	unknown	unknown	Alternaria alternata	unfiltered	2	1	23.8
	Alt_WWM_UF_2_D2	Municipal wastewater	unknown	unknown	Alternaria alternata	unfiltered	2	2	21.64
	Alt_WWM_UF_3_D2	Municipal wastewater	unknown	unknown	Alternaria alternata	unfiltered	2	3	22.76
	F7_WWM_UF_1_D2	Municipal wastewater	unknown	unknown	Alternaria sp.	unfiltered	2	1	23
	F7_WWM_UF_2_D2	Municipal wastewater	unknown	unknown	Alternaria sp.	unfiltered	2	2	22.04
	F7_WWM_UF_3_D2	Municipal wastewater	unknown	unknown	Alternaria sp.	unfiltered	2	3	23.24
	Alt_WWI_UF_1_D2	Industrial wastewater	unknown	unknown	Alternaria alternata	unfiltered	2	1	1840
	Alt_WWI_UF_2_D2	Industrial wastewater	unknown	unknown	Alternaria alternata	unfiltered	2	2	1896
	Alt_WWI_UF_3_D2	Industrial wastewater	unknown	unknown	Alternaria alternata	unfiltered	2	3	1952
	F7_WWI_UF_1_D2	Industrial wastewater	unknown	unknown	Alternaria sp.	unfiltered	2	1	1904
	F7_WWI_UF_2_D2	Industrial wastewater	unknown	unknown	Alternaria sp.	unfiltered	2	2	1848
	F7_WWI_UF_3_D2	Industrial wastewater	unknown	unknown	Alternaria sp.	unfiltered	2	3	1872
	F7_WWM_UF_1_D7	Municipal wastewater	unknown	unknown	Alternaria sp.	unfiltered	7	1	20.44
	F7_WWM_UF_2_D7	Municipal wastewater	unknown	unknown	Alternaria sp.	unfiltered	7	2	18.52
	F7_WWM_UF_3_D7	Municipal wastewater	unknown	unknown	Alternaria sp.	unfiltered	7	3	19
	Alt_WWM_UF_1_D7	Municipal wastewater	unknown	unknown	Alternaria alternata	unfiltered	7	1	21
	Alt_WWM_UF_2_D7	Municipal wastewater	unknown	unknown	Alternaria alternata	unfiltered	7	2	19.96
	Alt_WWM_UF_3_D7	Municipal wastewater	unknown	unknown	Alternaria alternata	unfiltered	7	3	20.2
	Alt_WWI_UF_1_D7	Industrial wastewater	unknown	unknown	Alternaria alternata	unfiltered	7	1	1832
	Alt_WWI_UF_2_D7	Industrial wastewater	unknown	unknown	Alternaria alternata	unfiltered	7	2	1888
	Alt_WWI_UF_3_D7	Industrial wastewater	unknown	unknown	Alternaria alternata	unfiltered	7	3	1920
	F7_WWI_UF_1_D7	Industrial wastewater	unknown	unknown	Alternaria sp.	unfiltered	7	1	1920
	F7_WWI_UF_2_D7	Industrial wastewater	unknown	unknown	Alternaria sp.	unfiltered	7	2	2120
	F7_WWI_UF_3_D7	Industrial wastewater	unknown	unknown	Alternaria sp.	unfiltered	7	3	1984
	Alt_WWI_UF_1_D21	Industrial wastewater	unk	unk	Alternaria alternata	unfiltered	21	1	1744
	Alt_WWI_UF_2_D21	Industrial wastewater	unk	unk	Alternaria alternata	unfiltered	21	2	1712
	Alt_WWI_UF_3_D21	Industrial wastewater	unk	unk	Alternaria alternata	unfiltered	21	3	1680
	F7_WWI_UF_1_D21	Industrial wastewater	unk	unk	Alternaria sp.	unfiltered	21	1	1704
	F7_WWI_UF_2_D21	Industrial wastewater	unk	unk	Alternaria sp.	unfiltered	21	2	1712
	F7_WWI_UF_3_D21	Industrial wastewater	unk	unk	Alternaria sp.	unfiltered	21	3	1728
	F7_WWM_UF_1_D21	Municipal wastewater	unk	unk	Alternaria sp.	unfiltered	21	1	18.36
	F7_WWM_UF_2_D21	Municipal wastewater	unk	unk	Alternaria sp.	unfiltered	21	2	19.32
	F7_WWM_UF_3_D21	Municipal wastewater	unk	unk	Alternaria sp.	unfiltered	21	3	17.88
	Alt_WWM_UF_1_D21	Municipal wastewater	unk	unk	Alternaria alternata	unfiltered	21	1	19.72
	Alt_WWM_UF_2_D21	Municipal wastewater	unk	unk	Alternaria alternata	unfiltered	21	2	19.24
	Alt_WWM_UF_3_D21	Municipal wastewater	unk	unk	Alternaria alternata	unfiltered	21	3	20.04
	Altdead_WWI_F_1_D2	Killed Controls Industrial wastewater	unknown	unknown	Alternaria alternata	filtered	2	1	1872
	Altdead_WWI_F_2_D2	Killed Controls Industrial wastewater	unknown	unknown	Alternaria alternata	filtered	2	2	2000
	Altdead_WWI_F_3_D2	Killed Controls Industrial wastewater	unknown	unknown	Alternaria alternata	filtered	2	3	1912
	F7dead_WWI_F_1_D2	Killed Controls Industrial wastewater	unknown	unknown	Alternaria sp.	filtered	2	1	1864
	F7dead_WWI_F_2_D2	Killed Controls Industrial wastewater	unknown	unknown	Alternaria sp.	filtered	2	2	1928
	F7dead_WWI_F_3_D2	Killed Controls Industrial wastewater	unknown	unknown	Alternaria sp.	filtered	2	3	1840
	Altdead_WWI_F_1_D7	Killed Controls Industrial wastewater	unknown	unknown	Alternaria alternata	filtered	7	1	1864
	Altdead_WWI_F_2_D7	Killed Controls Industrial wastewater	unknown	unknown	Alternaria alternata	filtered	7	2	1832
	Altdead_WWI_F_3_D7	Killed Controls Industrial wastewater	unknown	unknown	Alternaria alternata	filtered	7	3	1864
	F7dead_WWI_F_1_D7	Killed Controls Industrial wastewater	unknown	unknown	Alternaria sp.	filtered	7	1	1904
	F7dead_WWI_F_2_D7	Killed Controls Industrial wastewater	unknown	unknown	Alternaria sp.	filtered	7	2	1872
	F7dead_WWI_F_3_D7	Killed Controls Industrial wastewater	unknown	unknown	Alternaria sp.	filtered	7	3	1864
	Altdead_WWM_F_1_D2	Killed Controls Municipal wastewater	unknown	unknown	Alternaria alternata	filtered	2	1	25.32
	Altdead_WWM_F_2_D2	Killed Controls Municipal wastewater	unknown	unknown	Alternaria alternata	filtered	2	2	25
	Altdead_WWM_F_3_D2	Killed Controls Municipal wastewater	unknown	unknown	Alternaria alternata	filtered	2	3	26.68
	F7dead_WWM_F_1_D2	Killed Controls Municipal wastewater	unknown	unknown	Alternaria sp.	filtered	2	1	31
	F7dead_WWM_F_2_D2	Killed Controls Municipal wastewater	unknown	unknown	Alternaria sp.	filtered	2	2	24.6
	F7dead_WWM_F_3_D2	Killed Controls Municipal wastewater	unknown	unknown	Alternaria sp.	filtered	2	3	26.36
	F7dead_WWM_F_1_D7	Killed Controls Municipal wastewater	unknown	unknown	Alternaria sp.	filtered	7	1	21.64
	F7dead_WWM_F_2_D7	Killed Controls Municipal wastewater	unknown	unknown	Alternaria sp.	filtered	7	2	21.48
	F7dead_WWM_F_3_D7	Killed Controls Municipal wastewater	unknown	unknown	Alternaria sp.	filtered	7	3	22.12
	Altdead_WWM_F_1_D7	Killed Controls Municipal wastewater	unknown	unknown	Alternaria alternata	filtered	7	1	21.56
	Altdead_WWM_F_2_D7	Killed Controls Municipal wastewater	unknown	unknown	Alternaria alternata	filtered	7	2	22.28
	Altdead_WWM_F_3_D7	Killed Controls Municipal wastewater	unknown	unknown	Alternaria alternata	filtered	7	3	22.68
	Altdead_WWM_F_1_D21	Municipal wastewater	unk	unk	alt_dead	filtered	21	1	20.12
	Altdead_WWM_F_2_D21	Municipal wastewater	unk	unk	alt_dead	filtered	21	2	19.8
	Altdead_WWM_F_3_D21	Municipal wastewater	unk	unk	alt_dead	filtered	21	3	20.68
	F7dead_WWM_F_1_D21	Municipal wastewater	unk	unk	F7_dead	filtered	21	1	19.8
	F7dead_WWM_F_2_D21	Municipal wastewater	unk	unk	F7_dead	filtered	21	2	19.64
	F7dead_WWM_F_3_D21	Municipal wastewater	unk	unk	F7_dead	filtered	21	3	20.36
	Altdead_WWI_F_1_D21	Industrial wastewater	unk	unk	alt_dead	filtered	21	1	1696
	Altdead_WWI_F_2_D21	Industrial wastewater	unk	unk	alt_dead	filtered	21	2	1712
	Altdead_WWI_F_3_D21	Industrial wastewater	unk	unk	alt_dead	filtered	21	3	1784
	F7dead_WWI_F_1_D21	Industrial wastewater	unk	unk	F7_dead	filtered	21	1	1704
	F7dead_WWI_F_2_D21	Industrial wastewater	unk	unk	F7_dead	filtered	21	2	1760
	F7dead_WWI_F_3_D21	Industrial wastewater	unk	unk	F7_dead	filtered	21	3	1696
	MCS1_2000Se4_MicroC4_media	Carbohydrates	2000	Se(IV)	Theoretical	filtered	0	1	2480
	MCS1_2000Se6_MicroC4_media	Carbohydrates	2000	Se(VI)	Theoretical	filtered	0	1	2540
	MCS1_25Se4_MicroC4_media	Carbohydrates	25	Se(IV)	Theoretical	filtered	0	1	36.9
	MCS1_25Se6_MicroC4_media	Carbohydrates	25	Se(VI)	Theoretical	filtered	0	1	32.9
	MCS1_2000Se4_MicroC4_media	Carbohydrates	2000	Se(IV)	Theoretical	filtered	2	1	2480
	MCS1_2000Se6_MicroC4_media	Carbohydrates	2000	Se(VI)	Theoretical	filtered	2	1	2540
	MCS1_25Se4_MicroC4_media	Carbohydrates	25	Se(IV)	Theoretical	filtered	2	1	36.9
	MCS1_25Se6_MicroC4_media	Carbohydrates	25	Se(VI)	Theoretical	filtered	2	1	32.9
	MCS1_2000Se4_MicroC4_media	Carbohydrates	2000	Se(IV)	Theoretical	filtered	7	1	2480
	MCS1_2000Se6_MicroC4_media	Carbohydrates	2000	Se(VI)	Theoretical	filtered	7	1	2540
	MCS1_25Se4_MicroC4_media	Carbohydrates	25	Se(IV)	Theoretical	filtered	7	1	36.9
	MCS1_25Se6_MicroC4_media	Carbohydrates	25	Se(VI)	Theoretical	filtered	7	1	32.9
	MCS1_2000Se4_MicroC4_media	Carbohydrates	2000	Se(IV)	Alternaria alternata	filtered	0	1	2480
	MCS1_2000Se6_MicroC4_media	Carbohydrates	2000	Se(VI)	Alternaria alternata	filtered	0	1	2540
	MCS1_25Se4_MicroC4_media	Carbohydrates	25	Se(IV)	Alternaria alternata	filtered	0	1	36.9
	MCS1_25Se6_MicroC4_media	Carbohydrates	25	Se(VI)	Alternaria alternata	filtered	0	1	32.9
	MCS1_2000Se4_MicroC4_media	Carbohydrates	2000	Se(IV)	Alternaria sp.	filtered	0	1	2480
	MCS1_2000Se6_MicroC4_media	Carbohydrates	2000	Se(VI)	Alternaria sp.	filtered	0	1	2540
	MCS1_25Se4_MicroC4_media	Carbohydrates	25	Se(IV)	Alternaria sp.	filtered	0	1	36.9
	MCS1_25Se6_MicroC4_media	Carbohydrates	25	Se(VI)	Alternaria sp.	filtered	0	1	32.9
	WWI_Microc4000_check_NP	Industrial wastewater_Carbohydrates	unknown	unknown	Theoretical	filtered	0	1	2110
	WWI_Microc4000_check_NP	Industrial wastewater_Carbohydrates	unknown	unknown	Theoretical	filtered	0	2	2110
	WWI_Microc4000_check_NP	Industrial wastewater_Carbohydrates	unknown	unknown	Theoretical	filtered	0	3	2110
	WWI_Microc4000_check_NP	Industrial wastewater_Carbohydrates	unknown	unknown	Theoretical	filtered	2	1	2110
	WWI_Microc4000_check_NP	Industrial wastewater_Carbohydrates	unknown	unknown	Theoretical	filtered	2	2	2110
	WWI_Microc4000_check_NP	Industrial wastewater_Carbohydrates	unknown	unknown	Theoretical	filtered	2	3	2110
	WWI_Microc4000_check_NP	Industrial wastewater_Carbohydrates	unknown	unknown	Theoretical	filtered	7	1	2110
	WWI_Microc4000_check_NP	Industrial wastewater_Carbohydrates	unknown	unknown	Theoretical	filtered	7	2	2110
	WWI_Microc4000_check_NP	Industrial wastewater_Carbohydrates	unknown	unknown	Theoretical	filtered	7	3	2110
	WWI_Microc4000_check_NP	Industrial wastewater_Carbohydrates	unknown	unknown	Alternaria alternata	filtered	0	1	2110
	WWI_Microc4000_check_NP	Industrial wastewater_Carbohydrates	unknown	unknown	Alternaria alternata	filtered	0	2	2110
	WWI_Microc4000_check_NP	Industrial wastewater_Carbohydrates	unknown	unknown	Alternaria alternata	filtered	0	3	2110
	WWI_Microc4000_check_NP	Industrial wastewater_Carbohydrates	unknown	unknown	Alternaria sp.	filtered	0	1	2110
	WWI_Microc4000_check_NP	Industrial wastewater_Carbohydrates	unknown	unknown	Alternaria sp.	filtered	0	2	2110
	WWI_Microc4000_check_NP	Industrial wastewater_Carbohydrates	unknown	unknown	Alternaria sp.	filtered	0	3	2110
	Alt_MCS1_2000Se4_1_D2	Carbohydrates	2000	Se(IV)	Alternaria alternata	filtered	2	1	1766.67
	Alt_MCS1_2000Se4_1_D7	Carbohydrates	2000	Se(IV)	Alternaria alternata	filtered	7	1	872.667
	Alt_MCS1_2000Se4_2_D2	Carbohydrates	2000	Se(IV)	Alternaria alternata	filtered	2	2	1926.67
	Alt_MCS1_2000Se4_2_D7	Carbohydrates	2000	Se(IV)	Alternaria alternata	filtered	7	2	861.333
	Alt_MCS1_2000Se6_1_D2	Carbohydrates	2000	Se(VI)	Alternaria alternata	filtered	2	1	2106.67
	Alt_MCS1_2000Se6_1_D7	Carbohydrates	2000	Se(VI)	Alternaria alternata	filtered	7	1	2106.67
	Alt_MCS1_2000Se6_2_D2	Carbohydrates	2000	Se(VI)	Alternaria alternata	filtered	2	2	2486.67
	Alt_MCS1_2000Se6_2_D7	Carbohydrates	2000	Se(VI)	Alternaria alternata	filtered	7	2	2106.67
	Alt_MCS1_25Se4_1_D2	Carbohydrates	25	Se(IV)	Alternaria alternata	filtered	2	1	31.6667
	Alt_MCS1_25Se4_1_D7	Carbohydrates	25	Se(IV)	Alternaria alternata	filtered	7	1	33.1333
	Alt_MCS1_25Se4_2_D2	Carbohydrates	25	Se(IV)	Alternaria alternata	filtered	2	2	40.7333
	Alt_MCS1_25Se4_2_D7	Carbohydrates	25	Se(IV)	Alternaria alternata	filtered	7	2	32.5333
	Alt_MCS1_25Se6_1_D2	Carbohydrates	25	Se(VI)	Alternaria alternata	filtered	2	1	29.1333
	Alt_MCS1_25Se6_1_D7	Carbohydrates	25	Se(VI)	Alternaria alternata	filtered	7	1	29.0667
	Alt_MCS1_25Se6_2_D2	Carbohydrates	25	Se(VI)	Alternaria alternata	filtered	2	2	27
	Alt_MCS1_25Se6_2_D7	Carbohydrates	25	Se(VI)	Alternaria alternata	filtered	7	2	32.4
	Alt_WWI_F_MicroC4_1_D2	Industrial wastewater_Carbohydrates	unknown	unknown	Alternaria alternata	filtered	2	1	1820
	Alt_WWI_F_MicroC4_1_D7	Industrial wastewater_Carbohydrates	unknown	unknown	Alternaria alternata	filtered	7	1	1900
	Alt_WWI_F_MicroC4_2_D2	Industrial wastewater_Carbohydrates	unknown	unknown	Alternaria alternata	filtered	2	2	2273.33
	Alt_WWI_F_MicroC4_2_D7	Industrial wastewater_Carbohydrates	unknown	unknown	Alternaria alternata	filtered	7	2	1993.33
	Alt_WWM_F_MicroC4_1_D2	Municipal wastewater_Carbohydrates	unknown	unknown	Alternaria alternata	filtered	2	1	22.8667
	Alt_WWM_F_MicroC4_1_D7	Municipal wastewater_Carbohydrates	unknown	unknown	Alternaria alternata	filtered	7	1	19.5333
	Alt_WWM_F_MicroC4_2_D2	Municipal wastewater_Carbohydrates	unknown	unknown	Alternaria alternata	filtered	2	2	21.6667
	Alt_WWM_F_MicroC4_2_D7	Municipal wastewater_Carbohydrates	unknown	unknown	Alternaria alternata	filtered	7	2	19
	F7_MCS1_2000Se4_1_D2	Carbohydrates	2000	Se(IV)	Alternaria sp.	filtered	2	1	1813.33
	F7_MCS1_2000Se4_1_D7	Carbohydrates	2000	Se(IV)	Alternaria sp.	filtered	7	1	954.667
	F7_MCS1_2000Se4_2_D2	Carbohydrates	2000	Se(IV)	Alternaria sp.	filtered	2	2	1860
	F7_MCS1_2000Se4_2_D7	Carbohydrates	2000	Se(IV)	Alternaria sp.	filtered	7	2	1003.33
	F7_MCS1_2000Se6_1_D2	Carbohydrates	2000	Se(VI)	Alternaria sp.	filtered	2	1	1900
	F7_MCS1_2000Se6_1_D7	Carbohydrates	2000	Se(VI)	Alternaria sp.	filtered	7	1	2113.33
	F7_MCS1_2000Se6_2_D2	Carbohydrates	2000	Se(VI)	Alternaria sp.	filtered	2	2	2180
	F7_MCS1_2000Se6_2_D7	Carbohydrates	2000	Se(VI)	Alternaria sp.	filtered	7	2	2173.33
	F7_MCS1_25Se4_1_D2	Carbohydrates	25	Se(IV)	Alternaria sp.	filtered	2	1	47.6667
	F7_MCS1_25Se4_1_D7	Carbohydrates	25	Se(IV)	Alternaria sp.	filtered	7	1	38.9333
	F7_MCS1_25Se4_2_D2	Carbohydrates	25	Se(IV)	Alternaria sp.	filtered	2	2	38.0667
	F7_MCS1_25Se4_2_D7	Carbohydrates	25	Se(IV)	Alternaria sp.	filtered	7	2	29.2667
	F7_MCS1_25Se6_1_D2	Carbohydrates	25	Se(VI)	Alternaria sp.	filtered	2	1	29.0667
	F7_MCS1_25Se6_1_D7	Carbohydrates	25	Se(VI)	Alternaria sp.	filtered	7	1	28.3333
	F7_MCS1_25Se6_2_D2	Carbohydrates	25	Se(VI)	Alternaria sp.	filtered	2	2	31.9333
	F7_MCS1_25Se6_2_D7	Carbohydrates	25	Se(VI)	Alternaria sp.	filtered	7	2	28.0667
	F7_WWI_F_MicroC4_1_D2	Industrial wastewater_Carbohydrates	unknown	unknown	Alternaria sp.	filtered	2	1	2273.33
	F7_WWI_F_MicroC4_1_D7	Industrial wastewater_Carbohydrates	unknown	unknown	Alternaria sp.	filtered	7	1	1920
	F7_WWI_F_MicroC4_2_D2	Industrial wastewater_Carbohydrates	unknown	unknown	Alternaria sp.	filtered	2	2	2066.67
	F7_WWI_F_MicroC4_2_D7	Industrial wastewater_Carbohydrates	unknown	unknown	Alternaria sp.	filtered	7	2	2013.33
	F7_WWM_F_MicroC4_1_D2	Municipal wastewater_Carbohydrates	unknown	unknown	Alternaria sp.	filtered	2	1	22.6667
	F7_WWM_F_MicroC4_1_D7	Municipal wastewater_Carbohydrates	unknown	unknown	Alternaria sp.	filtered	7	1	19.1333
	F7_WWM_F_MicroC4_2_D2	Municipal wastewater_Carbohydrates	unknown	unknown	Alternaria sp.	filtered	2	2	23.6
	F7_WWM_F_MicroC4_2_D7	Municipal wastewater_Carbohydrates	unknown	unknown	Alternaria sp.	filtered	7	2	19.5333
	Media_MCS3_2000Se4	Glycerin	2000	Se(IV)	Theoretical	filtered	0	1	1910
	Media_MCS3_25Se4	Glycerin	25	Se(IV)	Theoretical	filtered	0	1	28.5
	Media_MCS3_25Se6	Glycerin	25	Se(VI)	Theoretical	filtered	0	1	25.5
	Media_MCS3_2000Se4	Glycerin	2000	Se(IV)	Theoretical	filtered	0	1	1910
	Media_MCS3_25Se4	Glycerin	25	Se(IV)	Theoretical	filtered	0	1	28.5
	Media_MCS3_25Se6	Glycerin	25	Se(VI)	Theoretical	filtered	0	1	25.5
	Media_MCS3_2000Se6	Glycerin	2000	Se(VI)	Theoretical	filtered	0	1	2000
	Media_MCS3_2000Se4	Glycerin	2000	Se(IV)	Theoretical	filtered	2	1	1910
	Media_MCS3_25Se4	Glycerin	25	Se(IV)	Theoretical	filtered	2	1	28.5
	Media_MCS3_25Se6	Glycerin	25	Se(VI)	Theoretical	filtered	2	1	25.5
	Media_MCS3_2000Se4	Glycerin	2000	Se(IV)	Theoretical	filtered	2	1	1910
	Media_MCS3_25Se4	Glycerin	25	Se(IV)	Theoretical	filtered	2	1	28.5
	Media_MCS3_25Se6	Glycerin	25	Se(VI)	Theoretical	filtered	2	1	25.5
	Media_MCS3_2000Se6	Glycerin	2000	Se(VI)	Theoretical	filtered	2	1	2000
	Media_MCS3_2000Se4	Glycerin	2000	Se(IV)	Theoretical	filtered	7	1	1910
	Media_MCS3_25Se4	Glycerin	25	Se(IV)	Theoretical	filtered	7	1	28.5
	Media_MCS3_25Se6	Glycerin	25	Se(VI)	Theoretical	filtered	7	1	25.5
	Media_MCS3_2000Se4	Glycerin	2000	Se(IV)	Theoretical	filtered	7	1	1910
	Media_MCS3_25Se4	Glycerin	25	Se(IV)	Theoretical	filtered	7	1	28.5
	Media_MCS3_25Se6	Glycerin	25	Se(VI)	Theoretical	filtered	7	1	25.5
	Media_MCS3_2000Se6	Glycerin	2000	Se(VI)	Theoretical	filtered	7	1	2000
	Media_MCS3_2000Se4	Glycerin	2000	Se(IV)	Abiotic Control	filtered	0	1	1910
	Media_MCS3_25Se4	Glycerin	25	Se(IV)	Abiotic Control	filtered	0	1	28.5
	Media_MCS3_25Se6	Glycerin	25	Se(VI)	Abiotic Control	filtered	0	1	25.5
	Media_MCS3_2000Se4	Glycerin	2000	Se(IV)	Abiotic Control	filtered	0	1	1910
	Media_MCS3_25Se4	Glycerin	25	Se(IV)	Abiotic Control	filtered	0	1	28.5
	Media_MCS3_25Se6	Glycerin	25	Se(VI)	Abiotic Control	filtered	0	1	25.5
	Media_MCS3_2000Se6	Glycerin	2000	Se(VI)	Abiotic Control	filtered	0	1	2000
	Media_MCS3_2000Se4	Glycerin	2000	Se(IV)	Alternaria alternata	filtered	0	1	1910
	Media_MCS3_25Se4	Glycerin	25	Se(IV)	Alternaria alternata	filtered	0	1	28.5
	Media_MCS3_25Se6	Glycerin	25	Se(VI)	Alternaria alternata	filtered	0	1	25.5
	Media_MCS3_2000Se4	Glycerin	2000	Se(IV)	Alternaria alternata	filtered	0	1	1910
	Media_MCS3_25Se4	Glycerin	25	Se(IV)	Alternaria alternata	filtered	0	1	28.5
	Media_MCS3_25Se6	Glycerin	25	Se(VI)	Alternaria alternata	filtered	0	1	25.5
	Media_MCS3_2000Se6	Glycerin	2000	Se(VI)	Alternaria alternata	filtered	0	1	2000
	Media_MCS3_2000Se4	Glycerin	2000	Se(IV)	Alternaria sp.	filtered	0	1	1910
	Media_MCS3_25Se4	Glycerin	25	Se(IV)	Alternaria sp.	filtered	0	1	28.5
	Media_MCS3_25Se6	Glycerin	25	Se(VI)	Alternaria sp.	filtered	0	1	25.5
	Media_MCS3_2000Se4	Glycerin	2000	Se(IV)	Alternaria sp.	filtered	0	1	1910
	Media_MCS3_25Se4	Glycerin	25	Se(IV)	Alternaria sp.	filtered	0	1	28.5
	Media_MCS3_25Se6	Glycerin	25	Se(VI)	Alternaria sp.	filtered	0	1	25.5
	Media_MCS3_2000Se6	Glycerin	2000	Se(VI)	Alternaria sp.	filtered	0	1	2000
	WWI_Microc2000_check_Plain_1	Industrial wastewater_Glycerin	unknown	unknown	Theoretical	filtered	0	1	1640
	WWI_Microc2000_check_Plain_2	Industrial wastewater_Glycerin	unknown	unknown	Theoretical	filtered	0	2	1690
	WWM_Microc2000_check_Plain_1	Municipal wastewater_Glycerin	unknown	unknown	Theoretical	filtered	0	1	25
	WWM_Microc2000_check_Plain_2	Municipal wastewater_Glycerin	unknown	unknown	Theoretical	filtered	0	2	24.6
	WWI_Microc2000_check_Plain_1	Industrial wastewater_Glycerin	unknown	unknown	Theoretical	filtered	0	1	1640
	WWI_Microc2000_check_Plain_2	Industrial wastewater_Glycerin	unknown	unknown	Theoretical	filtered	0	2	1690
	WWM_Microc2000_check_Plain_1	Municipal wastewater_Glycerin	unknown	unknown	Theoretical	filtered	0	1	25
	WWM_Microc2000_check_Plain_2	Municipal wastewater_Glycerin	unknown	unknown	Theoretical	filtered	0	2	24.6
	WWI_Microc2000_check_Plain_1	Industrial wastewater_Glycerin	unknown	unknown	Theoretical	filtered	2	1	1640
	WWI_Microc2000_check_Plain_2	Industrial wastewater_Glycerin	unknown	unknown	Theoretical	filtered	2	2	1690
	WWM_Microc2000_check_Plain_1	Municipal wastewater_Glycerin	unknown	unknown	Theoretical	filtered	2	1	25
	WWM_Microc2000_check_Plain_2	Municipal wastewater_Glycerin	unknown	unknown	Theoretical	filtered	2	2	24.6
	WWI_Microc2000_check_Plain_1	Industrial wastewater_Glycerin	unknown	unknown	Theoretical	filtered	2	1	1640
	WWI_Microc2000_check_Plain_2	Industrial wastewater_Glycerin	unknown	unknown	Theoretical	filtered	2	2	1690
	WWM_Microc2000_check_Plain_1	Municipal wastewater_Glycerin	unknown	unknown	Theoretical	filtered	2	1	25
	WWM_Microc2000_check_Plain_2	Municipal wastewater_Glycerin	unknown	unknown	Theoretical	filtered	2	2	24.6
	WWI_Microc2000_check_Plain_1	Industrial wastewater_Glycerin	unknown	unknown	Theoretical	filtered	7	1	1640
	WWI_Microc2000_check_Plain_2	Industrial wastewater_Glycerin	unknown	unknown	Theoretical	filtered	7	2	1690
	WWM_Microc2000_check_Plain_1	Municipal wastewater_Glycerin	unknown	unknown	Theoretical	filtered	7	1	25
	WWM_Microc2000_check_Plain_2	Municipal wastewater_Glycerin	unknown	unknown	Theoretical	filtered	7	2	24.6
	WWI_Microc2000_check_Plain_1	Industrial wastewater_Glycerin	unknown	unknown	Theoretical	filtered	7	1	1640
	WWI_Microc2000_check_Plain_2	Industrial wastewater_Glycerin	unknown	unknown	Theoretical	filtered	7	2	1690
	WWM_Microc2000_check_Plain_1	Municipal wastewater_Glycerin	unknown	unknown	Theoretical	filtered	7	1	25
	WWM_Microc2000_check_Plain_2	Municipal wastewater_Glycerin	unknown	unknown	Theoretical	filtered	7	2	24.6
	WWI_Microc2000_check_Plain_1	Industrial wastewater_Glycerin	unknown	unknown	Abiotic Control	filtered	0	1	1640
	WWI_Microc2000_check_Plain_2	Industrial wastewater_Glycerin	unknown	unknown	Abiotic Control	filtered	0	2	1690
	WWM_Microc2000_check_Plain_1	Municipal wastewater_Glycerin	unknown	unknown	Abiotic Control	filtered	0	1	25
	WWM_Microc2000_check_Plain_2	Municipal wastewater_Glycerin	unknown	unknown	Abiotic Control	filtered	0	2	24.6
	WWI_Microc2000_check_Plain_1	Industrial wastewater_Glycerin	unknown	unknown	Abiotic Control	filtered	0	1	1640
	WWI_Microc2000_check_Plain_2	Industrial wastewater_Glycerin	unknown	unknown	Abiotic Control	filtered	0	2	1690
	WWM_Microc2000_check_Plain_1	Municipal wastewater_Glycerin	unknown	unknown	Abiotic Control	filtered	0	1	25
	WWM_Microc2000_check_Plain_2	Municipal wastewater_Glycerin	unknown	unknown	Abiotic Control	filtered	0	2	24.6
	WWI_Microc2000_check_Plain_1	Industrial wastewater_Glycerin	unknown	unknown	Alternaria alternata	filtered	0	1	1640
	WWI_Microc2000_check_Plain_2	Industrial wastewater_Glycerin	unknown	unknown	Alternaria alternata	filtered	0	2	1690
	WWM_Microc2000_check_Plain_1	Municipal wastewater_Glycerin	unknown	unknown	Alternaria alternata	filtered	0	1	25
	WWM_Microc2000_check_Plain_2	Municipal wastewater_Glycerin	unknown	unknown	Alternaria alternata	filtered	0	2	24.6
	WWI_Microc2000_check_Plain_1	Industrial wastewater_Glycerin	unknown	unknown	Alternaria alternata	filtered	0	1	1640
	WWI_Microc2000_check_Plain_2	Industrial wastewater_Glycerin	unknown	unknown	Alternaria alternata	filtered	0	2	1690
	WWM_Microc2000_check_Plain_1	Municipal wastewater_Glycerin	unknown	unknown	Alternaria alternata	filtered	0	1	25
	WWM_Microc2000_check_Plain_2	Municipal wastewater_Glycerin	unknown	unknown	Alternaria alternata	filtered	0	2	24.6
	WWI_Microc2000_check_Plain_1	Industrial wastewater_Glycerin	unknown	unknown	Alternaria sp.	filtered	0	1	1640
	WWI_Microc2000_check_Plain_2	Industrial wastewater_Glycerin	unknown	unknown	Alternaria sp.	filtered	0	2	1690
	WWM_Microc2000_check_Plain_1	Municipal wastewater_Glycerin	unknown	unknown	Alternaria sp.	filtered	0	1	25
	WWM_Microc2000_check_Plain_2	Municipal wastewater_Glycerin	unknown	unknown	Alternaria sp.	filtered	0	2	24.6
	WWI_Microc2000_check_Plain_1	Industrial wastewater_Glycerin	unknown	unknown	Alternaria sp.	filtered	0	1	1640
	WWI_Microc2000_check_Plain_2	Industrial wastewater_Glycerin	unknown	unknown	Alternaria sp.	filtered	0	2	1690
	WWM_Microc2000_check_Plain_1	Municipal wastewater_Glycerin	unknown	unknown	Alternaria sp.	filtered	0	1	25
	WWM_Microc2000_check_Plain_2	Municipal wastewater_Glycerin	unknown	unknown	Alternaria sp.	filtered	0	2	24.6
	Alt_MCS3_2000Se4_1_D2	Glycerin	2000	Se(IV)	Alternaria alternata	filtered	2	1	1566.67
	Alt_MCS3_2000Se4_1_D7	Glycerin	2000	Se(IV)	Alternaria alternata	filtered	7	1	1346.67
	Alt_MCS3_2000Se4_2_D2	Glycerin	2000	Se(IV)	Alternaria alternata	filtered	2	2	1540
	Alt_MCS3_2000Se4_2_D7	Glycerin	2000	Se(IV)	Alternaria alternata	filtered	7	2	1300.67
	Alt_MCS3_2000Se6_1_D2	Glycerin	2000	Se(VI)	Alternaria alternata	filtered	2	1	1846.67
	Alt_MCS3_2000Se6_1_D7	Glycerin	2000	Se(VI)	Alternaria alternata	filtered	7	1	1906.67
	Alt_MCS3_2000Se6_2_D2	Glycerin	2000	Se(VI)	Alternaria alternata	filtered	2	2	1860
	Alt_MCS3_2000Se6_2_D7	Glycerin	2000	Se(VI)	Alternaria alternata	filtered	7	2	2020
	Alt_MCS3_25Se4_1_D2	Glycerin	25	Se(IV)	Alternaria alternata	filtered	2	1	16.7333
	Alt_MCS3_25Se4_1_D7	Glycerin	25	Se(IV)	Alternaria alternata	filtered	7	1	13.4
	Alt_MCS3_25Se4_2_D2	Glycerin	25	Se(IV)	Alternaria alternata	filtered	2	2	16
	Alt_MCS3_25Se4_2_D7	Glycerin	25	Se(IV)	Alternaria alternata	filtered	7	2	14.4
	Alt_MCS3_25Se6_1_D2	Glycerin	25	Se(VI)	Alternaria alternata	filtered	2	1	24.9333
	Alt_MCS3_25Se6_1_D7	Glycerin	25	Se(VI)	Alternaria alternata	filtered	7	1	26.0667
	Alt_MCS3_25Se6_2_D2	Glycerin	25	Se(VI)	Alternaria alternata	filtered	2	2	23
	Alt_MCS3_25Se6_2_D7	Glycerin	25	Se(VI)	Alternaria alternata	filtered	7	2	25.1333
	Alt_WWI_Microc2000_1_D2	Industrial wastewater_Glycerin	unknown	unknown	Alternaria alternata	filtered	2	1	1646.67
	Alt_WWI_Microc2000_1_D7	Industrial wastewater_Glycerin	unknown	unknown	Alternaria alternata	filtered	7	1	1666.67
	Alt_WWI_Microc2000_2_D2	Industrial wastewater_Glycerin	unknown	unknown	Alternaria alternata	filtered	2	2	1680
	Alt_WWI_Microc2000_2_D7	Industrial wastewater_Glycerin	unknown	unknown	Alternaria alternata	filtered	7	2	1673.33
	F7_MCS3_2000Se4_1_D2	Glycerin	2000	Se(IV)	Alternaria sp.	filtered	2	1	1660
	F7_MCS3_2000Se4_1_D7	Glycerin	2000	Se(IV)	Alternaria sp.	filtered	7	1	1110
	F7_MCS3_2000Se4_2_D2	Glycerin	2000	Se(IV)	Alternaria sp.	filtered	2	2	1606.67
	F7_MCS3_2000Se4_2_D7	Glycerin	2000	Se(IV)	Alternaria sp.	filtered	7	2	1062.67
	F7_MCS3_2000Se6_1_D2	Glycerin	2000	Se(VI)	Alternaria sp.	filtered	2	1	1886.67
	F7_MCS3_2000Se6_1_D7	Glycerin	2000	Se(VI)	Alternaria sp.	filtered	7	1	1920
	F7_MCS3_2000Se6_2_D2	Glycerin	2000	Se(VI)	Alternaria sp.	filtered	2	2	1813.33
	F7_MCS3_2000Se6_2_D7	Glycerin	2000	Se(VI)	Alternaria sp.	filtered	7	2	1900
	F7_MCS3_25Se4_1_D2	Glycerin	25	Se(IV)	Alternaria sp.	filtered	2	1	23.9333
	F7_MCS3_25Se4_1_D7	Glycerin	25	Se(IV)	Alternaria sp.	filtered	7	1	22.1333
	F7_MCS3_25Se4_2_D2	Glycerin	25	Se(IV)	Alternaria sp.	filtered	2	2	25.4
	F7_MCS3_25Se4_2_D7	Glycerin	25	Se(IV)	Alternaria sp.	filtered	7	2	22.6667
	F7_MCS3_25Se6_1_D2	Glycerin	25	Se(VI)	Alternaria sp.	filtered	2	1	23.3333
	F7_MCS3_25Se6_1_D7	Glycerin	25	Se(VI)	Alternaria sp.	filtered	7	1	25.6667
	F7_MCS3_25Se6_2_D2	Glycerin	25	Se(VI)	Alternaria sp.	filtered	2	2	23.1333
	F7_MCS3_25Se6_2_D7	Glycerin	25	Se(VI)	Alternaria sp.	filtered	7	2	25
	F7_WWI_Microc2000_1_D2	Industrial wastewater_Glycerin	unknown	unknown	Alternaria sp.	filtered	2	1	1653.33
	F7_WWI_Microc2000_1_D7	Industrial wastewater_Glycerin	unknown	unknown	Alternaria sp.	filtered	7	1	1746.67
	F7_WWI_Microc2000_2_D2	Industrial wastewater_Glycerin	unknown	unknown	Alternaria sp.	filtered	2	2	1653.33
	F7_WWI_Microc2000_2_D7	Industrial wastewater_Glycerin	unknown	unknown	Alternaria sp.	filtered	7	2	1706.67
	Abiotic_MCS3_2000Se4_1_D2	Glycerin	2000	Se(IV)	Abiotic Control	filtered	2	1	1893.33
	Abiotic_MCS3_2000Se4_2_D2	Glycerin	2000	Se(IV)	Abiotic Control	filtered	2	2	1860
	Abiotic_MCS3_2000Se4_2_D7	Glycerin	2000	Se(IV)	Abiotic Control	filtered	7	2	2006.67
	Abiotic_MCS3_2000Se6_1_D2	Glycerin	2000	Se(VI)	Abiotic Control	filtered	2	1	1886.67
	Abiotic_MCS3_2000Se6_1_D7	Glycerin	2000	Se(VI)	Abiotic Control	filtered	7	1	1860
	Abiotic_MCS3_2000Se6_2_D2	Glycerin	2000	Se(VI)	Abiotic Control	filtered	2	2	1846.67
	Abiotic_MCS3_2000Se6_2_D7	Glycerin	2000	Se(VI)	Abiotic Control	filtered	7	2	1846.67
	Abiotic_MCS3_25Se4_1_D2	Glycerin	25	Se(IV)	Abiotic Control	filtered	2	1	27
	Abiotic_MCS3_25Se4_1_D7	Glycerin	25	Se(IV)	Abiotic Control	filtered	7	1	26.4667
	Abiotic_MCS3_25Se4_2_D2	Glycerin	25	Se(IV)	Abiotic Control	filtered	2	2	26.2667
	Abiotic_MCS3_25Se4_2_D7	Glycerin	25	Se(IV)	Abiotic Control	filtered	7	2	26.6
	Abiotic_MCS3_25Se6_1_D2	Glycerin	25	Se(VI)	Abiotic Control	filtered	2	1	25.8
	Abiotic_MCS3_25Se6_1_D7	Glycerin	25	Se(VI)	Abiotic Control	filtered	7	1	27.1333
	Abiotic_MCS3_25Se6_2_D2	Glycerin	25	Se(VI)	Abiotic Control	filtered	2	2	23.0667
	Abiotic_MCS3_25Se6_2_D7	Glycerin	25	Se(VI)	Abiotic Control	filtered	7	2	24.9333
	Abiotic_WWI_Microc2000_1_D2	Industrial wastewater_Glycerin	unknown	unknown	Abiotic Control	filtered	2	1	1680
	Abiotic_WWI_Microc2000_1_D7	Industrial wastewater_Glycerin	unknown	unknown	Abiotic Control	filtered	7	1	1646.67
	Abiotic_WWI_Microc2000_2_D2	Industrial wastewater_Glycerin	unknown	unknown	Abiotic Control	filtered	2	2	1646.67
	Abiotic_WWI_Microc2000_2_D7	Industrial wastewater_Glycerin	unknown	unknown	Abiotic Control	filtered	7	2	1693.33
	Alt_WWM_Microc2000_2_D2	Municipal wastewater_Glycerin	unknown	unknown	Alternaria alternata	filtered	2	2	23.1333
	F7_WWM_Microc2000_1_D2	Municipal wastewater_Glycerin	unknown	unknown	Alternaria sp.	filtered	2	1	24
	F7_WWM_Microc2000_2_D2	Municipal wastewater_Glycerin	unknown	unknown	Alternaria sp.	filtered	2	2	23.6
	Alt_WWM_Microc2000_1_D7	Municipal wastewater_Glycerin	unknown	unknown	Alternaria alternata	filtered	7	1	21.9333
	Alt_WWM_Microc2000_2_D7	Municipal wastewater_Glycerin	unknown	unknown	Alternaria alternata	filtered	7	2	21.8667
	F7_WWM_Microc2000_1_D7	Municipal wastewater_Glycerin	unknown	unknown	Alternaria sp.	filtered	7	1	22.6667
	F7_WWM_Microc2000_2_D7	Municipal wastewater_Glycerin	unknown	unknown	Alternaria sp.	filtered	7	2	22.8
	Abiotic_WWM_1_D7	Municipal wastewater_Glycerin	unknown	unknown	Abiotic Control	filtered	7	1	24
	Abiotic_WWM_2_D7	Municipal wastewater_Glycerin	unknown	unknown	Abiotic Control	filtered	7	2	23.6
	Abiotic_WWM_1_D2	Municipal wastewater_Glycerin	unknown	unknown	Abiotic Control	filtered	2	1	23.6667
	Abiotic_WWM_2_D2	Municipal wastewater_Glycerin	unknown	unknown	Abiotic Control	filtered	2	2	23.6
	Alt_WWM_Microc2000_1_D2	Municipal wastewater_Glycerin	unknown	unknown	Alternaria alternata	filtered	2	1	22.7333
	Alternaria alternata strain SRC1lrK2f
	Alternaria sp. strain CMED5rs1aP4
