# Supplementary material for: Fungal Bioremediation of Selenium-Contaminated Industrial and Municipal Wastewaters
Source: Front Microbiol. 2020 Sep 8;11:2105. doi: 10.3389/fmicb.2020.02105 (PMC7507899; doi:10.3389/fmicb.2020.02105)
Supplement: Supplementary file 4 [file Data_Sheet_4.XLSX]

## Sheet: Sheet1
	Supplementary Table 3 | Total Se associated with the solid phase for all experiments
	SampleID	Media	Experiment	Starting Se Concentration (µg/L)	Selenium Species	Fungal Species	Replicate	Filtered?	Total Se in solid phase (µg)
	Alt_AY_2000Se6_1	Unamended defined (AY)	Unamended defined (AY)	2000	Se(VI)	Alternaria alternata	1	filtered	43.22
	Alt_AY_2000Se6_2	Unamended defined (AY)	Unamended defined (AY)	2000	Se(VI)	Alternaria alternata	2	filtered	46.08
	Alt_AY_2000Se6_3	Unamended defined (AY)	Unamended defined (AY)	2000	Se(VI)	Alternaria alternata	3	filtered	47.025
	F7_AY_2000Se4_1	Unamended defined (AY)	Unamended defined (AY)	2000	Se(IV)	Alternaria sp.	1	filtered	583.5
	F7_AY_2000Se4_2	Unamended defined (AY)	Unamended defined (AY)	2000	Se(IV)	Alternaria sp.	2	filtered	637.4
	F7_AY_2000Se4_3	Unamended defined (AY)	Unamended defined (AY)	2000	Se(IV)	Alternaria sp.	3	filtered	649.4
	Alt_AY_25Se4_1	Unamended defined (AY)	Unamended defined (AY)	25	Se(IV)	Alternaria alternata	1	filtered	7.4
	Alt_AY_25Se4_2	Unamended defined (AY)	Unamended defined (AY)	25	Se(IV)	Alternaria alternata	2	filtered	5.78
	Alt_AY_25Se4_3	Unamended defined (AY)	Unamended defined (AY)	25	Se(IV)	Alternaria alternata	3	filtered	5.645
	Alt_AY_2000Se4_1	Unamended defined (AY)	Unamended defined (AY)	2000	Se(IV)	Alternaria alternata	1	filtered	634.1
	Alt_AY_2000Se4_2	Unamended defined (AY)	Unamended defined (AY)	2000	Se(IV)	Alternaria alternata	2	filtered	578.25
	Alt_AY_2000Se4_3	Unamended defined (AY)	Unamended defined (AY)	2000	Se(IV)	Alternaria alternata	3	filtered	631.5
	F7_AY_25Se4_1	Unamended defined (AY)	Unamended defined (AY)	25	Se(IV)	Alternaria sp.	1	filtered	4.9715
	F7_AY_25Se4_2	Unamended defined (AY)	Unamended defined (AY)	25	Se(IV)	Alternaria sp.	2	filtered	4.495
	F7_AY_25Se4_3	Unamended defined (AY)	Unamended defined (AY)	25	Se(IV)	Alternaria sp.	3	filtered	4.8795
	Alt_AY_25Se6_1	Unamended defined (AY)	Unamended defined (AY)	25	Se(VI)	Alternaria alternata	1	filtered	3.9525
	Alt_AY_25Se6_2	Unamended defined (AY)	Unamended defined (AY)	25	Se(VI)	Alternaria alternata	2	filtered	3.3065
	Alt_AY_25Se6_3	Unamended defined (AY)	Unamended defined (AY)	25	Se(VI)	Alternaria alternata	3	filtered	3.4845
	F7_AY_2000Se6_1	Unamended defined (AY)	Unamended defined (AY)	2000	Se(VI)	Alternaria sp.	1	filtered	77.1
	F7_AY_2000Se6_2	Unamended defined (AY)	Unamended defined (AY)	2000	Se(VI)	Alternaria sp.	2	filtered	71.05
	F7_AY_2000Se6_3	Unamended defined (AY)	Unamended defined (AY)	2000	Se(VI)	Alternaria sp.	3	filtered	70.25
	F7_AY_25Se6_1	Unamended defined (AY)	Unamended defined (AY)	25	Se(VI)	Alternaria sp.	1	filtered	3.76
	F7_AY_25Se6_2	Unamended defined (AY)	Unamended defined (AY)	25	Se(VI)	Alternaria sp.	2	filtered	3.934
	F7_AY_25Se6_3	Unamended defined (AY)	Unamended defined (AY)	25	Se(VI)	Alternaria sp.	3	filtered	4.1215
	Alt_WWM_F_1	WWM	Unamended Wastewater	unknown	unknown	Alternaria alternata	1	filtered	0.732
	Alt_WWM_F_2	WWM	Unamended Wastewater	unknown	unknown	Alternaria alternata	2	filtered	0.966
	Alt_WWM_F_3	WWM	Unamended Wastewater	unknown	unknown	Alternaria alternata	3	filtered	0.7025
	F7_WWM_F_1	WWM	Unamended Wastewater	unknown	unknown	Alternaria sp.	1	filtered	0.781
	F7_WWM_F_2	WWM	Unamended Wastewater	unknown	unknown	Alternaria sp.	2	filtered	0.47275
	F7_WWM_F_3	WWM	Unamended Wastewater	unknown	unknown	Alternaria sp.	3	filtered	0.593
	Alt_WWI_F_1	WWI	Unamended Wastewater	unknown	unknown	Alternaria alternata	1	filtered	1.4215
	Alt_WWI_F_2	WWI	Unamended Wastewater	unknown	unknown	Alternaria alternata	2	filtered	1.0565
	Alt_WWI_F_3	WWI	Unamended Wastewater	unknown	unknown	Alternaria alternata	3	filtered	1.2355
	F7_WWI_F_1	WWI	Unamended Wastewater	unknown	unknown	Alternaria sp.	1	filtered	2.985
	F7_WWI_F_2	WWI	Unamended Wastewater	unknown	unknown	Alternaria sp.	2	filtered	2.0175
	F7_WWI_F_3	WWI	Unamended Wastewater	unknown	unknown	Alternaria sp.	3	filtered	0.767
	Alt_dead_WWI_1	WWI	Unamended Wastewater Killed Controls	unknown	unknown	Alternaria alternata	1	filtered	0.862
	Alt_dead_WWI_2	WWI	Unamended Wastewater Killed Controls	unknown	unknown	Alternaria alternata	2	filtered	0.815
	Alt_dead_WWI_3	WWI	Unamended Wastewater Killed Controls	unknown	unknown	Alternaria alternata	3	filtered	0.467
	F7_dead_WWI_1	WWI	Unamended Wastewater Killed Controls	unknown	unknown	Alternaria sp.	1	filtered	0.6065
	F7_dead_WWI_2	WWI	Unamended Wastewater Killed Controls	unknown	unknown	Alternaria sp.	2	filtered	0.513
	F7_dead_WWI_3	WWI	Unamended Wastewater Killed Controls	unknown	unknown	Alternaria sp.	3	filtered	0.6475
	Alt_dead_WWM_1	WWM	Unamended Wastewater Killed Controls	unknown	unknown	Alternaria alternata	1	filtered	0.31055
	Alt_dead_WWM_2	WWM	Unamended Wastewater Killed Controls	unknown	unknown	Alternaria alternata	2	filtered	0.36075
	Alt_dead_WWM_3	WWM	Unamended Wastewater Killed Controls	unknown	unknown	Alternaria alternata	3	filtered	0.3275
	F7_dead_WWM_1	WWM	Unamended Wastewater Killed Controls	unknown	unknown	Alternaria sp.	1	filtered	0.46425
	F7_dead_WWM_2	WWM	Unamended Wastewater Killed Controls	unknown	unknown	Alternaria sp.	2	filtered	0.30045
	F7_dead_WWM_3	WWM	Unamended Wastewater Killed Controls	unknown	unknown	Alternaria sp.	3	filtered	0.2307
	Alt_WWI_UF_1	WWI	Unamended Wastewater Unfiltered	unknown	unknown	Alternaria alternata	1	unfiltered	2.1195
	Alt_WWI_UF_2	WWI	Unamended Wastewater Unfiltered	unknown	unknown	Alternaria alternata	2	unfiltered	1.96175
	Alt_WWI_UF_3	WWI	Unamended Wastewater Unfiltered	unknown	unknown	Alternaria alternata	3	unfiltered	2.661
	F7_WWI_UF_1	WWI	Unamended Wastewater Unfiltered	unknown	unknown	Alternaria sp.	1	unfiltered	2.5165
	F7_WWI_UF_2	WWI	Unamended Wastewater Unfiltered	unknown	unknown	Alternaria sp.	2	unfiltered	1.9165
	F7_WWI_UF_3	WWI	Unamended Wastewater Unfiltered	unknown	unknown	Alternaria sp.	3	unfiltered	1.5475
	F7_WWM_UF_1	WWM	Unamended Wastewater Unfiltered	unknown	unknown	Alternaria sp.	1	unfiltered	1.455
	F7_WWM_UF_2	WWM	Unamended Wastewater Unfiltered	unknown	unknown	Alternaria sp.	2	unfiltered	1.22475
	F7_WWM_UF_3	WWM	Unamended Wastewater Unfiltered	unknown	unknown	Alternaria sp.	3	unfiltered	2.392
	Alt_WWM_UF_1	WWM	Unamended Wastewater Unfiltered	unknown	unknown	Alternaria alternata	1	unfiltered	1.32325
	Alt_WWM_UF_2	WWM	Unamended Wastewater Unfiltered	unknown	unknown	Alternaria alternata	2	unfiltered	1.37775
	Alt_WWM_UF_3	WWM	Unamended Wastewater Unfiltered	unknown	unknown	Alternaria alternata	3	unfiltered	0.877
	Alt_MCS1_2000Se4_1	Carbohydrate	Carbohydrate	2000	Se(IV)	Alternaria alternata	1	filtered	260.3
	Alt_MCS1_2000Se4_2	Carbohydrate	Carbohydrate	2000	Se(IV)	Alternaria alternata	2	filtered	247
	F7_MCS1_2000Se4_1	Carbohydrate	Carbohydrate	2000	Se(IV)	Alternaria sp.	1	filtered	214.45
	F7_MCS1_2000Se4_2	Carbohydrate	Carbohydrate	2000	Se(IV)	Alternaria sp.	2	filtered	210.6
	Alt_MCS1_25Se4_1	Carbohydrate	Carbohydrate	25	Se(IV)	Alternaria alternata	1	filtered	0.355
	Alt_MCS1_25Se4_2	Carbohydrate	Carbohydrate	25	Se(IV)	Alternaria alternata	2	filtered	0.7725
	F7_MCS1_25Se4_1	Carbohydrate	Carbohydrate	25	Se(IV)	Alternaria sp.	1	filtered	3.416
	F7_MCS1_25Se4_2	Carbohydrate	Carbohydrate	25	Se(IV)	Alternaria sp.	2	filtered	0.67
	Alt_MCS1_2000Se6_1	Carbohydrate	Carbohydrate	2000	Se(VI)	Alternaria alternata	1	filtered	14.465
	Alt_MCS1_2000Se6_2	Carbohydrate	Carbohydrate	2000	Se(VI)	Alternaria alternata	2	filtered	14.665
	F7_MCS1_2000Se6_1	Carbohydrate	Carbohydrate	2000	Se(VI)	Alternaria sp.	1	filtered	6.08
	F7_MCS1_2000Se6_2	Carbohydrate	Carbohydrate	2000	Se(VI)	Alternaria sp.	2	filtered	8.88
	Alt_MCS1_25Se6_1	Carbohydrate	Carbohydrate	25	Se(VI)	Alternaria alternata	1	filtered	0.16725
	Alt_MCS1_25Se6_2	Carbohydrate	Carbohydrate	25	Se(VI)	Alternaria alternata	2	filtered	0.13865
	F7_MCS1_25Se6_1	Carbohydrate	Carbohydrate	25	Se(VI)	Alternaria sp.	1	filtered	0.34025
	F7_MCS1_25Se6_2	Carbohydrate	Carbohydrate	25	Se(VI)	Alternaria sp.	2	filtered	0.3047
	Alt_WWM_F_MicroC4000_1	WWM	Carbohydrate	unknown	unknown	Alternaria alternata	1	filtered	0.8235
	Alt_WWM_F_MicroC4000_2	WWM	Carbohydrate	unknown	unknown	Alternaria alternata	2	filtered	0.7635
	F7_WWM_F_MicroC4000_1	WWM	Carbohydrate	unknown	unknown	Alternaria sp.	1	filtered	1.4935
	F7_WWM_F_MicroC4000_2	WWM	Carbohydrate	unknown	unknown	Alternaria sp.	2	filtered	0.84
	Alt_WWI_F_MicroC4000_1	WWI	Carbohydrate	unknown	unknown	Alternaria alternata	1	filtered	7.03
	Alt_WWI_F_MicroC4000_2	WWI	Carbohydrate	unknown	unknown	Alternaria alternata	2	filtered	4.9645
	F7_WWI_F_MicroC4000_1	WWI	Carbohydrate	unknown	unknown	Alternaria sp.	1	filtered	4.483
	F7_WWI_F_MicroC4000_2	WWI	Carbohydrate	unknown	unknown	Alternaria sp.	2	filtered	5.3
	Alt_MCS3_2000Se4_1	Glycerin	Glycerin	2000	Se(IV)	Alternaria alternata	1	filtered	142.65
	Alt_MCS3_2000Se4_2	Glycerin	Glycerin	2000	Se(IV)	Alternaria alternata	2	filtered	144.7
	F7_MCS3_2000Se4_1	Glycerin	Glycerin	2000	Se(IV)	Alternaria sp.	1	filtered	203.25
	F7_MCS3_2000Se4_2	Glycerin	Glycerin	2000	Se(IV)	Alternaria sp.	2	filtered	208.6
	Alt_MCS3_25Se4_1	Glycerin	Glycerin	25	Se(IV)	Alternaria alternata	1	filtered	3.966
	Alt_MCS3_25Se4_2	Glycerin	Glycerin	25	Se(IV)	Alternaria alternata	2	filtered	3.6515
	F7_MCS3_25Se4_1	Glycerin	Glycerin	25	Se(IV)	Alternaria sp.	1	filtered	1.4245
	F7_MCS3_25Se4_2	Glycerin	Glycerin	25	Se(IV)	Alternaria sp.	2	filtered	1.163
	Alt_MCS3_25Se6_1	Glycerin	Glycerin	25	Se(VI)	Alternaria alternata	1	filtered	0.045875
	Alt_MCS3_25Se6_2	Glycerin	Glycerin	25	Se(VI)	Alternaria alternata	2	filtered	0.0571
	F7_MCS3_25Se6_1	Glycerin	Glycerin	25	Se(VI)	Alternaria sp.	1	filtered	0.28075
	F7_MCS3_25Se6_2	Glycerin	Glycerin	25	Se(VI)	Alternaria sp.	2	filtered	0.191
	Alt_MCS3_2000Se6_1	Glycerin	Glycerin	2000	Se(VI)	Alternaria alternata	1	filtered	3.2745
	Alt_MCS3_2000Se6_2	Glycerin	Glycerin	2000	Se(VI)	Alternaria alternata	2	filtered	3.0785
	F7_MCS3_2000Se6_1	Glycerin	Glycerin	2000	Se(VI)	Alternaria sp.	1	filtered	6.05
	F7_MCS3_2000Se6_2	Glycerin	Glycerin	2000	Se(VI)	Alternaria sp.	2	filtered	7.6
	Alt_WWI_MicroC2000_1	WWI	Glycerin	unknown	unknown	Alternaria alternata	1	filtered	-0.008725
	Alt_WWI_MicroC2000_2	WWI	Glycerin	unknown	unknown	Alternaria alternata	2	filtered	-0.02359
	F7_WWI_MicroC2000_1	WWI	Glycerin	unknown	unknown	Alternaria sp.	1	filtered	0.006625
	F7_WWI_MicroC2000_2	WWI	Glycerin	unknown	unknown	Alternaria sp.	2	filtered	0.0608
	Alt_WWM_MicroC2000_1	WWM	Glycerin	unknown	unknown	Alternaria alternata	1	filtered	0.5005
	Alt_WWM_MicroC2000_2	WWM	Glycerin	unknown	unknown	Alternaria alternata	2	filtered	0.26315
	F7_WWM_MicroC2000_1	WWM	Glycerin	unknown	unknown	Alternaria sp.	1	filtered	0.2376
	F7_WWM_MicroC2000_2	WWM	Glycerin	unknown	unknown	Alternaria sp.	2	filtered	0.28365
	NoBio_WWM_MicroC2000_1	WWM	Glycerin	unknown	unknown	Abiotic Control	1	filtered	0.15
	NoBio_WWM_MicroC2000_2	WWM	Glycerin	unknown	unknown	Abiotic Control	2	filtered	0.17
	NoBio_MCS3_2000Se4_1	Glycerin	Glycerin	2000	Se(IV)	Abiotic Control	1	filtered	flask broke
	NoBio_MCS3_2000Se4_2	Glycerin	Glycerin	2000	Se(IV)	Abiotic Control	2	filtered	0.766
	NoBio_MCS3_25Se4_1	Glycerin	Glycerin	25	Se(IV)	Abiotic Control	1	filtered	0.2192
	NoBio_MCS3_25Se4_2	Glycerin	Glycerin	25	Se(IV)	Abiotic Control	2	filtered	0.21305
	NoBio_MCS3_25Se6_1	Glycerin	Glycerin	25	Se(VI)	Abiotic Control	1	filtered	-0.01939
	NoBio_MCS3_25Se6_2	Glycerin	Glycerin	25	Se(VI)	Abiotic Control	2	filtered	-0.06665
	NoBio_MCS3_2000Se6_1	Glycerin	Glycerin	2000	Se(VI)	Abiotic Control	1	filtered	0.6725
	NoBio_MCS3_2000Se6_2	Glycerin	Glycerin	2000	Se(VI)	Abiotic Control	2	filtered	0.6435
	NoBio_WWI_MicroC2000_1	WWI	Industrial Wastewater	unknown	unknown	Abiotic Control	1	filtered	-0.09715
	NoBio_WWI_MicroC2000_2	WWI	Industrial Wastewater	unknown	unknown	Abiotic Control	2	filtered	-0.07135
	NoBIo_WWM_F_1	WWM	Municipal Wastewater	unknown	unknown	Abiotic Control	1	filtered	0.1585
	NoBIo_WWM_F_2	WWM	Municipal Wastewater	unknown	unknown	Abiotic Control	2	filtered	0.1493
	NoBIo_WWM_F_3	WWM	Municipal Wastewater	unknown	unknown	Abiotic Control	3	filtered	0.166325
	NoBio_WWI_F_1	WWI	Industrial Wastewater	unknown	unknown	Abiotic Control	1	filtered	1.0595
	NoBio_WWI_F_2	WWI	Industrial Wastewater	unknown	unknown	Abiotic Control	2	filtered	0.986
	NoBio_WWI_F_3	WWI	Industrial Wastewater	unknown	unknown	Abiotic Control	3	filtered	1.067
	Alternaria alternata strain SRC1lrK2f
	Alternaria sp. strain CMED5rs1aP4
