# Supplementary material for: Fungal Bioremediation of Selenium-Contaminated Industrial and Municipal Wastewaters
Source: Front Microbiol. 2020 Sep 8;11:2105. doi: 10.3389/fmicb.2020.02105 (PMC7507899; doi:10.3389/fmicb.2020.02105)
Supplement: Supplementary file 5 [file Data_Sheet_5.XLSX]

## Sheet: Sheet1
	Supplementary Table 4 | Biomass weights for all experiments at experiment-end
	SampleID	Media	Experiment	Starting Se Concentration (µg/L)	Selenium Species	Fungal Species	Filtered?	Replicate	Biomass weight (g)	Average (mg)
	Alt_AY_2000Se(IV)	Unamended defined (AY)	Unamended defined (AY)	2000	Se(IV)	Alternaria alternata	filtered	1	0.0375
	Alt_AY_2000Se(IV)	Unamended defined (AY)	Unamended defined (AY)	2000	Se(IV)	Alternaria alternata	filtered	2	0.038
	Alt_AY_2000Se(IV)	Unamended defined (AY)	Unamended defined (AY)	2000	Se(IV)	Alternaria alternata	filtered	3	0.0392	38.2333
	Alt_AY_25Se(IV)	Unamended defined (AY)	Unamended defined (AY)	25	Se(IV)	Alternaria alternata	filtered	1	0.0391
	Alt_AY_25Se(IV)	Unamended defined (AY)	Unamended defined (AY)	25	Se(IV)	Alternaria alternata	filtered	2	0.034
	Alt_AY_25Se(IV)	Unamended defined (AY)	Unamended defined (AY)	25	Se(IV)	Alternaria alternata	filtered	3	0.0357	36.2667
	F7_AY_2000Se(IV)	Unamended defined (AY)	Unamended defined (AY)	2000	Se(IV)	Alternaria sp.	filtered	1	0.0484
	F7_AY_2000Se(IV)	Unamended defined (AY)	Unamended defined (AY)	2000	Se(IV)	Alternaria sp.	filtered	2	0.0501
	F7_AY_2000Se(IV)	Unamended defined (AY)	Unamended defined (AY)	2000	Se(IV)	Alternaria sp.	filtered	3	0.0535	50.6667
	F7_AY_25Se(IV)	Unamended defined (AY)	Unamended defined (AY)	25	Se(IV)	Alternaria sp.	filtered	1	0.051
	F7_AY_25Se(IV)	Unamended defined (AY)	Unamended defined (AY)	25	Se(IV)	Alternaria sp.	filtered	2	0.0531
	F7_AY_25Se(IV)	Unamended defined (AY)	Unamended defined (AY)	25	Se(IV)	Alternaria sp.	filtered	3	0.0546	52.9
	Alt_AY_25Se(VI)	Unamended defined (AY)	Unamended defined (AY)	25	Se(VI)	Alternaria alternata	filtered	1	0.038
	Alt_AY_25Se(VI)	Unamended defined (AY)	Unamended defined (AY)	25	Se(VI)	Alternaria alternata	filtered	2	0.031
	Alt_AY_25Se(VI)	Unamended defined (AY)	Unamended defined (AY)	25	Se(VI)	Alternaria alternata	filtered	3	0.0313	33.4333
	Alt_AY_2000Se(VI)	Unamended defined (AY)	Unamended defined (AY)	2000	Se(VI)	Alternaria alternata	filtered	1	0.0414
	Alt_AY_2000Se(VI)	Unamended defined (AY)	Unamended defined (AY)	2000	Se(VI)	Alternaria alternata	filtered	2	0.0396
	Alt_AY_2000Se(VI)	Unamended defined (AY)	Unamended defined (AY)	2000	Se(VI)	Alternaria alternata	filtered	3	0.04	40.3333
	F7_AY_25Se(VI)	Unamended defined (AY)	Unamended defined (AY)	25	Se(VI)	Alternaria sp.	filtered	1	0.0478
	F7_AY_25Se(VI)	Unamended defined (AY)	Unamended defined (AY)	25	Se(VI)	Alternaria sp.	filtered	2	0.0503
	F7_AY_25Se(VI)	Unamended defined (AY)	Unamended defined (AY)	25	Se(VI)	Alternaria sp.	filtered	3	0.0551	51.0667
	F7_AY_2000Se(VI)	Unamended defined (AY)	Unamended defined (AY)	2000	Se(VI)	Alternaria sp.	filtered	1	0.0577
	F7_AY_2000Se(VI)	Unamended defined (AY)	Unamended defined (AY)	2000	Se(VI)	Alternaria sp.	filtered	2	0.0559
	F7_AY_2000Se(VI)	Unamended defined (AY)	Unamended defined (AY)	2000	Se(VI)	Alternaria sp.	filtered	3	0.0554	56.3333
	noBio_WWM_F	Municipal Wastewater	Unamended Wastewater	unknown	unknown	Abiotic Control	filtered	1	0.0017
	noBio_WWM_F	Municipal Wastewater	Unamended Wastewater	unknown	unknown	Abiotic Control	filtered	2	0.0014
	noBio_WWM_F	Municipal Wastewater	Unamended Wastewater	unknown	unknown	Abiotic Control	filtered	3	0.0013	1.46667
	noBio_WWI_F	Industrial Wastewater	Unamended Wastewater	unknown	unknown	Abiotic Control	filtered	1	0.0537
	noBio_WWI_F	Industrial Wastewater	Unamended Wastewater	unknown	unknown	Abiotic Control	filtered	2	0.0485
	noBio_WWI_F	Industrial Wastewater	Unamended Wastewater	unknown	unknown	Abiotic Control	filtered	3	0.0532	51.8
	Alt_WWM_F	Municipal Wastewater	Unamended Wastewater	unknown	unknown	Alternaria alternata	filtered	1	0.0068
	Alt_WWM_F	Municipal Wastewater	Unamended Wastewater	unknown	unknown	Alternaria alternata	filtered	2	0.0092
	Alt_WWM_F	Municipal Wastewater	Unamended Wastewater	unknown	unknown	Alternaria alternata	filtered	3	0.0077	7.9
	F7_WWM_F	Municipal Wastewater	Unamended Wastewater	unknown	unknown	Alternaria sp.	filtered	1	0.0196
	F7_WWM_F	Municipal Wastewater	Unamended Wastewater	unknown	unknown	Alternaria sp.	filtered	2	0.0162
	F7_WWM_F	Municipal Wastewater	Unamended Wastewater	unknown	unknown	Alternaria sp.	filtered	3	0.0159	17.2333
	Alt_WWI_F	Industrial Wastewater	Unamended Wastewater	unknown	unknown	Alternaria alternata	filtered	1	0.0801
	Alt_WWI_F	Industrial Wastewater	Unamended Wastewater	unknown	unknown	Alternaria alternata	filtered	2	0.0571
	Alt_WWI_F	Industrial Wastewater	Unamended Wastewater	unknown	unknown	Alternaria alternata	filtered	3	0.0608	66
	F7_WWI_F	Industrial Wastewater	Unamended Wastewater	unknown	unknown	Alternaria sp.	filtered	1	0.1969
	F7_WWI_F	Industrial Wastewater	Unamended Wastewater	unknown	unknown	Alternaria sp.	filtered	2	0.1326
	F7_WWI_F	Industrial Wastewater	Unamended Wastewater	unknown	unknown	Alternaria sp.	filtered	3	0.0481	125.867
	Altdead_WWI_F_1	WWI	Unamended Wastewater Killed Controls	unknown	unknown	Alternaria alternata	filtered	1	0.0489
	Altdead_WWI_F_2	WWI	Unamended Wastewater Killed Controls	unknown	unknown	Alternaria alternata	filtered	2	0.0457
	Altdead_WWI_F_3	WWI	Unamended Wastewater Killed Controls	unknown	unknown	Alternaria alternata	filtered	3	0.0312	41.9333
	F7dead_WWI_F_1	WWI	Unamended Wastewater Killed Controls	unknown	unknown	Alternaria sp.	filtered	1	0.0503
	F7dead_WWI_F_2	WWI	Unamended Wastewater Killed Controls	unknown	unknown	Alternaria sp.	filtered	2	0.0389
	F7dead_WWI_F_3	WWI	Unamended Wastewater Killed Controls	unknown	unknown	Alternaria sp.	filtered	3	0.0426	43.9333
	Altdead_WWM_F_1	WWM	Unamended Wastewater Killed Controls	unknown	unknown	Alternaria alternata	filtered	1	0.0056
	Altdead_WWM_F_2	WWM	Unamended Wastewater Killed Controls	unknown	unknown	Alternaria alternata	filtered	2	0.0063
	Altdead_WWM_F_3	WWM	Unamended Wastewater Killed Controls	unknown	unknown	Alternaria alternata	filtered	3	0.0098	7.23333
	F7dead_WWM_F_1	WWM	Unamended Wastewater Killed Controls	unknown	unknown	Alternaria sp.	filtered	1	0.0151
	F7dead_WWM_F_2	WWM	Unamended Wastewater Killed Controls	unknown	unknown	Alternaria sp.	filtered	2	0.0066
	F7dead_WWM_F_3	WWM	Unamended Wastewater Killed Controls	unknown	unknown	Alternaria sp.	filtered	3	0.0117	11.1333
	Alt_WWM_UF_1	WWM	Unamended Wastewater Unfiltered	unknown	unknown	Alternaria alternata	unfiltered	1	0.0076
	Alt_WWM_UF_2	WWM	Unamended Wastewater Unfiltered	unknown	unknown	Alternaria alternata	unfiltered	2	0.0063
	Alt_WWM_UF_3	WWM	Unamended Wastewater Unfiltered	unknown	unknown	Alternaria alternata	unfiltered	3	0.005	6.3
	F7_WWM_UF_1	WWM	Unamended Wastewater Unfiltered	unknown	unknown	Alternaria sp.	unfiltered	1	0.0059
	F7_WWM_UF_2	WWM	Unamended Wastewater Unfiltered	unknown	unknown	Alternaria sp.	unfiltered	2	0.0047
	F7_WWM_UF_3	WWM	Unamended Wastewater Unfiltered	unknown	unknown	Alternaria sp.	unfiltered	3	0.0066	5.73333
	Alt_WWI_UF_1	WWI	Unamended Wastewater Unfiltered	unknown	unknown	Alternaria alternata	unfiltered	1	0.0875
	Alt_WWI_UF_2	WWI	Unamended Wastewater Unfiltered	unknown	unknown	Alternaria alternata	unfiltered	2	0.1196
	Alt_WWI_UF_3	WWI	Unamended Wastewater Unfiltered	unknown	unknown	Alternaria alternata	unfiltered	3	0.1407	115.933
	F7_WWI_UF_1	WWI	Unamended Wastewater Unfiltered	unknown	unknown	Alternaria sp.	unfiltered	1	0.1083
	F7_WWI_UF_2	WWI	Unamended Wastewater Unfiltered	unknown	unknown	Alternaria sp.	unfiltered	2	0.0837
	F7_WWI_UF_3	WWI	Unamended Wastewater Unfiltered	unknown	unknown	Alternaria sp.	unfiltered	3	0.0617	84.5667
	Alt_WWI_F_MicroC4	Industrial Wastewater Carbohydrate	Carbohydrate	unknown	unknown	Alternaria alternata	filtered	1	0.8938
	Alt_WWI_F_MicroC4	Industrial Wastewater Carbohydrate	Carbohydrate	unknown	unknown	Alternaria alternata	filtered	2	0.5312	712.5
	F7_WWI_F_MicroC4	Industrial Wastewater Carbohydrate	Carbohydrate	unknown	unknown	Alternaria sp.	filtered	1	0.8152
	F7_WWI_F_MicroC4	Industrial Wastewater Carbohydrate	Carbohydrate	unknown	unknown	Alternaria sp.	filtered	2	0.9066	860.9
	Alt_WWM_F_MicroC4	Municipal Wastewater Carbohydrate	Carbohydrate	unknown	unknown	Alternaria alternata	filtered	1	0.0725
	Alt_WWM_F_MicroC4	Municipal Wastewater Carbohydrate	Carbohydrate	unknown	unknown	Alternaria alternata	filtered	2	0.0376	55.05
	F7_WWM_F_MicroC4	Municipal Wastewater Carbohydrate	Carbohydrate	unknown	unknown	Alternaria sp.	filtered	1	0.03
	F7_WWM_F_MicroC4	Municipal Wastewater Carbohydrate	Carbohydrate	unknown	unknown	Alternaria sp.	filtered	2	0.016	23
	Alt_MCS1_2000Se(VI)_MicroC4	Carbohydrate	Carbohydrate	2000	Se(VI)	Alternaria alternata	filtered	1	0.1155
	Alt_MCS1_2000Se(VI)_MicroC4	Carbohydrate	Carbohydrate	2000	Se(VI)	Alternaria alternata	filtered	2	0.1218	118.65
	F7_MCS1_2000Se(VI)_MicroC4	Carbohydrate	Carbohydrate	2000	Se(VI)	Alternaria sp.	filtered	1	0.0409
	F7_MCS1_2000Se(VI)_MicroC4	Carbohydrate	Carbohydrate	2000	Se(VI)	Alternaria sp.	filtered	2	0.0564	48.65
	Alt_MCS1_25Se(VI)_MicroC4	Carbohydrate	Carbohydrate	25	Se(VI)	Alternaria alternata	filtered	1	0.0463
	Alt_MCS1_25Se(VI)_MicroC4	Carbohydrate	Carbohydrate	25	Se(VI)	Alternaria alternata	filtered	2	0.0522	49.25
	F7_MCS1_25Se(VI)_MicroC4	Carbohydrate	Carbohydrate	25	Se(VI)	Alternaria sp.	filtered	1	0.1109
	F7_MCS1_25Se(VI)_MicroC4	Carbohydrate	Carbohydrate	25	Se(VI)	Alternaria sp.	filtered	2	0.0576	84.25
	Alt_MCS1_2000Se(IV)_MicroC4	Carbohydrate	Carbohydrate	2000	Se(IV)	Alternaria alternata	filtered	1	0.0459
	Alt_MCS1_2000Se(IV)_MicroC4	Carbohydrate	Carbohydrate	2000	Se(IV)	Alternaria alternata	filtered	2	0.0551	50.5
	F7_MCS1_2000Se(IV)_MicroC4	Carbohydrate	Carbohydrate	2000	Se(IV)	Alternaria sp.	filtered	1	0.0511
	F7_MCS1_2000Se(IV)_MicroC4	Carbohydrate	Carbohydrate	2000	Se(IV)	Alternaria sp.	filtered	2	0.0528	51.95
	Alt_MCS1_25Se(IV)_MicroC4	Carbohydrate	Carbohydrate	25	Se(IV)	Alternaria alternata	filtered	1	0.0461
	Alt_MCS1_25Se(IV)_MicroC4	Carbohydrate	Carbohydrate	25	Se(IV)	Alternaria alternata	filtered	2	0.0387	42.4
	F7_MCS1_25Se(IV)_MicroC4	Carbohydrate	Carbohydrate	25	Se(IV)	Alternaria sp.	filtered	1	0.0755
	F7_MCS1_25Se(IV)_MicroC4	Carbohydrate	Carbohydrate	25	Se(IV)	Alternaria sp.	filtered	2	0.0868	81.15
	NoBio_WWM_MicroC2000_1	Municipal Wastewater Glycerin	Glycerin	unknown	unknown	Abiotic Control	filtered	1	0.0013
	NoBio_WWM_MicroC2000_2	Municipal Wastewater Glycerin	Glycerin	unknown	unknown	Abiotic Control	filtered	2	0.0015	1.4
	Alt_WWM_MicroC2000	Municipal Wastewater Glycerin	Glycerin	unknown	unknown	Alternaria alternata	filtered	1	0.011
	Alt_WWM_MicroC2000	Municipal Wastewater Glycerin	Glycerin	unknown	unknown	Alternaria alternata	filtered	2	0.011	11
	F7_WWM_MicroC2000	Municipal Wastewater Glycerin	Glycerin	unknown	unknown	Alternaria sp.	filtered	1	0.0165
	F7_WWM_MicroC2000	Municipal Wastewater Glycerin	Glycerin	unknown	unknown	Alternaria sp.	filtered	2	0.0134	14.95
	NoBio_WWI_MicroC2000	Industrial Wastewater Glycerin	Glycerin	unknown	unknown	Abiotic Control	filtered	1	0.0537
	NoBio_WWI_MicroC2000	Industrial Wastewater Glycerin	Glycerin	unknown	unknown	Abiotic Control	filtered	2	0.0592	56.45
	Alt_WWI_MicroC2000	Industrial Wastewater Glycerin	Glycerin	unknown	unknown	Alternaria alternata	filtered	1	0.1084
	Alt_WWI_MicroC2000	Industrial Wastewater Glycerin	Glycerin	unknown	unknown	Alternaria alternata	filtered	2	0.0933	100.85
	F7_WWI_MicroC2000	Industrial Wastewater Glycerin	Glycerin	unknown	unknown	Alternaria sp.	filtered	1	0.1001
	F7_WWI_MicroC2000	Industrial Wastewater Glycerin	Glycerin	unknown	unknown	Alternaria sp.	filtered	2	0.131	115.55
	NoBio_MCS3_2000Se(VI)	Glycerin	Glycerin	2000	Se(VI)	Abiotic Control	filtered	1	0.0033
	NoBio_MCS3_2000Se(VI)	Glycerin	Glycerin	2000	Se(VI)	Abiotic Control	filtered	2	0.0028	3.05
	Alt_MCS3_2000Se(VI)	Glycerin	Glycerin	2000	Se(VI)	Alternaria alternata	filtered	1	0.02
	Alt_MCS3_2000Se(VI)	Glycerin	Glycerin	2000	Se(VI)	Alternaria alternata	filtered	2	0.0187	19.35
	F7_MCS3_2000Se(VI)	Glycerin	Glycerin	2000	Se(VI)	Alternaria sp.	filtered	1	0.034
	F7_MCS3_2000Se(VI)	Glycerin	Glycerin	2000	Se(VI)	Alternaria sp.	filtered	2	0.0395	36.75
	NoBio_MCS3_2000Se(IV)	Glycerin	Glycerin	2000	Se(IV)	Abiotic Control	filtered	1
	NoBio_MCS3_2000Se(IV)	Glycerin	Glycerin	2000	Se(IV)	Abiotic Control	filtered	2	0.0024	2.4
	Alt_MCS3_2000Se(IV)	Glycerin	Glycerin	2000	Se(IV)	Alternaria alternata	filtered	1	0.0107
	Alt_MCS3_2000Se(IV)	Glycerin	Glycerin	2000	Se(IV)	Alternaria alternata	filtered	2	0.0106	10.65
	F7_MCS3_2000Se(IV)	Glycerin	Glycerin	2000	Se(IV)	Alternaria sp.	filtered	1	0.0282
	F7_MCS3_2000Se(IV)	Glycerin	Glycerin	2000	Se(IV)	Alternaria sp.	filtered	2	0.0259	27.05
	NoBio_MCS3_25Se(IV)	Glycerin	Glycerin	25	Se(IV)	Abiotic Control	filtered	1	0.001
	NoBio_MCS3_25Se(IV)	Glycerin	Glycerin	25	Se(IV)	Abiotic Control	filtered	2	0.0018	1.4
	Alt_MCS3_25Se(IV)	Glycerin	Glycerin	25	Se(IV)	Alternaria alternata	filtered	1	0.016
	Alt_MCS3_25Se(IV)	Glycerin	Glycerin	25	Se(IV)	Alternaria alternata	filtered	2	0.0166	16.3
	F7_MCS3_25Se(IV)	Glycerin	Glycerin	25	Se(IV)	Alternaria sp.	filtered	1	0.0314
	F7_MCS3_25Se(IV)	Glycerin	Glycerin	25	Se(IV)	Alternaria sp.	filtered	2	0.0358	33.6
	NoBio_MCS3_25Se(VI)	Glycerin	Glycerin	25	Se(VI)	Abiotic Control	filtered	1	0.0017
	NoBio_MCS3_25Se(VI)	Glycerin	Glycerin	25	Se(VI)	Abiotic Control	filtered	2	0.0023	2
	Alt_MCS3_25Se(VI)	Glycerin	Glycerin	25	Se(VI)	Alternaria alternata	filtered	1	0.0152
	Alt_MCS3_25Se(VI)	Glycerin	Glycerin	25	Se(VI)	Alternaria alternata	filtered	2	0.0161	15.65
	F7_MCS3_25Se(VI)	Glycerin	Glycerin	25	Se(VI)	Alternaria sp.	filtered	1	0.0309
	F7_MCS3_25Se(VI)	Glycerin	Glycerin	25	Se(VI)	Alternaria sp.	filtered	2	0.0323	31.6
	Alt_initial_14d_NoSe_1	Unamended defined (AY)	Unamended defined (AY)	none	none	Alternaria alternata	filtered	1	0.0142
	Alt_initial_14d_NoSe_2	Unamended defined (AY)	Unamended defined (AY)	none	none	Alternaria alternata	filtered	2	0.0172
	Alt_initial_14d_NoSe_3	Unamended defined (AY)	Unamended defined (AY)	none	none	Alternaria alternata	filtered	3	0.0125
	Alt_initial_14d_NoSe_4	Unamended defined (AY)	Unamended defined (AY)	none	none	Alternaria alternata	filtered	4	0.0143	14.55
	F7_initial_14d_NoSe_1	Unamended defined (AY)	Unamended defined (AY)	none	none	Alternaria sp.	filtered	1	0.0272
	F7_initial_14d_NoSe_2	Unamended defined (AY)	Unamended defined (AY)	none	none	Alternaria sp.	filtered	2	0.0258
	F7_initial_14d_NoSe_3	Unamended defined (AY)	Unamended defined (AY)	none	none	Alternaria sp.	filtered	3	0.0281
	F7_initial_14d_NoSe_4	Unamended defined (AY)	Unamended defined (AY)	none	none	Alternaria sp.	filtered	4	0.0278	27.225
	Alternaria alternata strain SRC1lrK2f
	Alternaria sp. strain CMED5rs1aP4
