# Supplementary material for: Fungal Bioremediation of Selenium-Contaminated Industrial and Municipal Wastewaters
Source: Front Microbiol. 2020 Sep 8;11:2105. doi: 10.3389/fmicb.2020.02105 (PMC7507899; doi:10.3389/fmicb.2020.02105)
Supplement: Supplementary file 6 [file Data_Sheet_6.XLSX]

## Sheet: Sheet1
	Supplementary Table 5 | Summary of Analysis of Variance (ANOVA)
						F value		p-value
	Solid Phase Se - Wastewater
		Wastewater Type				66.784		2.47e-09
		Experiment				56.548		4.65e-14
		Fungal Species				0.005		0.9428
		Wastewater Type x Experiment				32.647		7.02e-11
		Wastewater Type x Fungal Species				0.599		0.4448
		Experiment x Fungal Species				0.577		0.6817
		Wastewater Type x Experiment x Fungal Species				2.217		0.0893
	Solid Phase Se - Media
		Media				673.393		2e-16
		Selenium starting condition				3343.98		2e-16
		Fungal Species				2.399		0.131245
		Media x Selenium starting condition				477.23		2e-16
		Media x Fungal Species				5.784		0.007171
		Selenium starting condition x Fungal Species				0.922		0.441158
		Media x Selenium starting condition x Fungal Species				5.17		0.000816
	Biomass Weight - Wastewater
		Wastewater Type				154.949		8.3e-14
		Experiment				85.328		2e-16
		Fungal Species				1.149		0.292
		Wastewater Type x Experiment				72.342		1.44e-15
		Wastewater Type x Fungal Species				1.368		0.251
		Experiment x Fungal Species				0.773		0.551
		Wastewater Type x Experiment x Fungal Species				1.433		0.246
	Biomass Weight - Media
		Media				122.518		1e-15
		Selenium starting condition				7.759		0.000495
		Fungal Species				34.331		1.63e-06
		Media x Selenium starting condition				3.312		0.01192
		Media x Fungal Species				5.47		0.009048
		Selenium starting condition x Fungal Species				12.89		1.09e-05
		Media x Selenium starting condition x Fungal Species				15.703		2.59e-08
	Summary of analysis of variance (ANOVA) for effects of wastewater (WWI, WWM) or media type (AY media, Carbohydrate-amended, Glycerin-amended), fungal species (Alternaria alternata or Alternaria sp.), and either selenium starting condition (Se(IV or VI) at 25 or 2000 µg/L Se) or experiment type (Unamended, Unfiltered, Carbohydrate-amended, Glycerin-amended, Killed controls) on solid phase Se accum…
